# Supplementary material for: The prevalence and factors associated with mental disorders in a community setting in central Uganda
Source: PLoS One. 2023 May 4;18(5):e0285091. doi: 10.1371/journal.pone.0285091 (PMC10159349; doi:10.1371/journal.pone.0285091)
Supplement: S1 File — (XLSX) [file pone.0285091.s001.xlsx]

## Sheet: Baseline
ID	Age	Gender	Educ	MAKSQn1	K10Qn4	MAKSQn3	MAKSQn2	MAKSQn1	MAKSQn6	MAKSC	Dep	Stress	Scz	Bip	SUD	Grief	MAKSc2	K10Qn1	K10Qn2_001	K10Qn3	K10Qn4	K10Qn5	K10Qn6	K10Qn7	K10Qn8	K10Qn9	K10Qn10	K-10Sc	PHQ9Qn1	PHQ9Qn2	PHQ9Qn3	PHQ9Qn4	PHQ9Qn5	PHQ9Qn6	PHQ9Qn7	PHQ9Qn8	PHQ9Qn9	PHQ9Sc	GAD1	GAD2	GAD3	GAD4	GAD5	GAD6	GAD7	GADSc	PTSDQn1	PTSDQn2	PTSDQn3
NY0010	38	2	1	1	3	1	1	1	1	8	5	1	5	5	5	1	22	5	5	5	5	5	5	4	5	5	5	49	3	3	3	3	3	3	3	3	3	27	3	3	3	3	3	3	3	21	1	0	1
MB0018	45	2	1	1	1	1	1	1	1	6	2	1	5	5	5	4	22	3	4	5	5	5	4	5	5	4	5	45	1	1								2	1	1	1	1	0	0	0	4	0
NY0014	38	2	0	1	3	1	1	1	3	10	2	4	4	2	3	1	16	4	5	4	5	5	5	4	4	4	4	44	3	3	1	3	0	3	0	0	0	13	3	3	1	1	3	0	3	14	0
MB008	28	2	2	1	4	1	1	1	1	9	2	5	5	2	1	1	16	2	3	5	5	5	5	4	5	5	5	44	1	1								2	2	2	3	3	3	1	3	17	0
KL001	28	2	1	1	1	1	1	1	1	6	4	2	5	5	5	1	22	2	2	4	5	5	5	5	5	5	5	43	3	3	3	3	2	3	1	2	3	23	3	3	3	3	3	3	1	19	1	1	1
NB001	45	2	0	1	1	4	4	1	4	15	5	1	3	4	5	2	20	5	5	4	5	4	4	4	4	4	4	43	3	3	2	2	3	3	1	2	3	22	3	2	3	2	1	2	2	15	1	1	1
MQ004	46	2	1	1	1	1	4	1	1	9	1	5	5	5	5	5	26	4	4	4	5	5	2	5	4	3	5	41	2	0								2	1	1	2	1	0	1	3	9	0
MB0019	22	2	1	2	1	1	1	3	4	12	2	1	5	5	5	5	23	5	5	1	5	4	2	5	5	4	5	41	3	3	3	3	3	3	3	3	3	27	0	3	3	2	3	3	3	17	1	1	1
LK0019	39	2	2	1	1	1	1	3	3	10	5	1	3	3	5	5	22	3	4	5	5	4	4	4	3	4	5	41	1	3	3	1	0	1	0	0	1	10	3	3	3	1	3	3	3	19	1	1	1
MB004	37	1	2	1	1	1	1	1	1	6	5	1	5	5	1	5	22	1	5	5	5	5	5	5	5	4	1	41	3	3	3	3	3	3	3	3	0	24	3	3	1	3	0	3	0	13	0
KC0016	40	2	2	1	1	1	4	1	3	11	5	1	5	5	5	1	22	4	5	4	5	3	3	5	5	3	3	40	2	2								4	3	2	2	2	3	1	3	16	1	1	1
PW0014	25	1	2	1	1	3	3	1	3	12	1	1	5	5	3	1	16	2	4	4	3	4	5	5	5	4	4	40	0	3	3	3	3	2	1	1	0	16	3	2	3	1	2	3	3	17	1	1	0
BK0020	40	1	2	1	1	1	1	1	5	10	5	1	1	5	1	1	14	3	4	5	5	4	4	3	4	4	4	40	1	1								2	1	1	3	1	2	0	1	9	1	1	1
MB0020	29	1	1	1	1	1	1	1	4	9	5	5	5	5	1	5	26	3	4	5	5	5	5	4	5	1	1	38	3	1	0	1	0	1	1	3	0	10	3	3	3	3	3	1	0	16	0
SS004	35	2	1	1	1	1	1	1	2	7	1	5	5	5	5	5	26	2	3	3	5	5	3	5	2	5	5	38	3	2	2	2	3	1	1	2	0	16	1	1	0	1	1	0	2	6	1	1	1
SK0029	37	2	2	4	1	1	1	1	1	9	2	5	5	5	4	4	25	5	5	4	2	4	4	4	4	3	3	38	3	1	3	2	3	2	2	3	0	19	3	2	3	0	0	0	0	8	1	1	1
LK0028	22	2	2	1	1	3	1	1	1	8	5	1	5	5	5	3	24	4	4	4	5	1	4	4	4	4	4	38	3	1	3	3	3	0	0	0	0	13	1	3	1	0	0	3	3	11	0
PW0032	30	2	2	1	1	1	1	1	3	8	5	1	5	5	5	1	22	3	4	4	4	5	5	5	4	3	1	38	3	3	3	1	0	3	0	0	0	13	1	1	1	0	0	1	1	5	0
SK0013	53	1	1	1	1	1	1	1	2	7	5	4	5	5	1	4	24	3	4	4	5	4	2	4	4	3	4	37	2	1								3	3	1	1	0	1	1	0	7	1	0	1
PW003	27	1	3	1	1	4	1	4	4	15	2	4	5	5	5	1	22	4	3	3	4	4	3	4	4	4	4	37	3	3	2	3	1	1	1	1	3	18	1	1	3	1	1	1	3	11	1	1	1
MB0046	21	2	2	4	1	1	4	1	2	13	4	1	4	5	4	2	20	4	3	5	3	3	4	4	4	5	2	37	1	2								3	3	3	3	3	2	3	3	20	1	1	1
NQ0010	27	2	1	1	1	3	1	1	1	8	5	4	5	5	5	1	25	5	2	2	5	5	1	5	5	5	1	36	3	2	1	3	2	0	3	0	0	14	0	0	2	0	1	3	2	8	0
MQ0029	68	2	3	1	1	4	1	1	4	12	5	1	5	5	5	1	22	3	5	5	3	3	3	5	3	3	3	36	3	1	1	1	1	3	0	1	1	12	3	1	1	1	1	3	0	10	0
MK0015	25	1	2	1	1	1	1	1	4	9	5	5	5	1	5	1	22	4	2	4	4	4	3	3	5	4	3	36	1	3	1	1	0	1	1	1	0	9	1	0	1	1	1	1	1	6	1	1	1
SK0030	70	2	1	1	4	1	1	1	3	11	5	1	5	5	1	4	21	4	4	2	2	4	4	4	4	4	4	36	1	3	2	0	0	2	0	0	0	8	3	3	1	1	0	0	2	10	1	1	1
KL003	31	1	1	1	4	1	1	1	1	9	1	5	3	5	1	5	20	4	2	3	5	5	3	5	3	3	3	36	3	3	1	1	1	2	1	1	1	14	3	1	1	1	0	1	0	7	1	1	1
BK0026	23	2	1	4	3	1	2	1	3	14	4	3	5	1	5	1	19	3	4	4	4	1	4	4	4	4	4	36	2	0								2	1	0	1	0	1	1	1	5	0
KC008	28	2	1	2	1	1	1	1	1	7	5	5	5	5	5	5	30	4	2	2	5	5	5	5	3	3	1	35	2	1								3	1	2	3	1	1	3	2	13	1	1	1
NA0034	51	2	0	1	4	4	1	1	2	13	1	3	5	5	5	5	24	5	3	1	3	4	4	3	4	3	5	35	3	3	3	3	3	2	3	3	0	23	3	3	3	2	1	3	3	18	0
MB001	35	2	1	4	4	4	4	3	2	21	5	1	5	5	5	1	22	5	5	5	1	1	5	2	5	1	5	35	0	0								0	3	3	3	3	0	3	3	18	0
BK0035	25	1	2	4	2	4	1	1	1	13	1	5	5	5	1	5	22	3	3	4	5	3	4	2	4	5	2	35	1	2								3	0	0	1	0	3	2	0	6	1	1	0
KI0010	73	2	1	1	2	1	1	1	1	7	5	1	5	5	5	1	22	3	4	3	5	4	3	4	3	3	3	35	3	3	3	3	1	1	1	1	1	17	3	3	3	1	1	1	1	13	1	1	1
NQ0014	20	2	2	1	1	1	1	1	1	6	5	1	5	5	5	1	22	4	5	5	1	5	2	3	4	1	5	35	1	1								2	2	3	0	1	3	1	2	12	0
NY0011	43	2	3	3	2	4	1	3	3	16	3	3	5	5	2	3	21	4	4	2	5	2	3	4	5	3	3	35	2	3	3	3	2	2	3	2	0	20	1	2	1	0	1	1	1	7	1	1	1
BA0032	44	2	1	1	1	1	1	1	1	6	4	1	5	4	5	1	20	4	2	4	4	5	2	2	4	4	4	35	2	1								3	3	3	3	1	3	2	1	16	0
BU0045	42	2	0	1	1	1	1	1	3	8	5	1	2	5	5	1	19	3	2	1	4	5	5	4	4	4	3	35	2	3	1	1	1	1	0	1	3	13	0	2	1	3	1	2	3	12	1	1	1
BA005	54	2	1	1	1	3	1	1	1	8	1	5	5	5	4	5	25	3	4	2	3	2	3	4	4	5	4	34	1	3	0	1	0	1	2	0	1	9	3	1	1	3	1	3	1	13	1	1	1
KC0031	38	2	2	4	1	1	1	1	1	9	3	1	5	5	5	3	22	3	2	3	3	3	3	3	5	5	4	34	1	2								3	2	3	3	3	3	3	3	20	1	1	1
KK0013	42	2	2	1	1	1	1	4	1	9	5	5	2	2	5	3	22	2	4	4	4	4	2	4	4	4	2	34	1	1								2	2	1	3	1	2	1	1	11	1	0	1
PW0021	45	2	1	3	1	3	1	3	1	12	1	3	5	5	1	5	20	3	3	3	4	3	3	4	3	5	3	34	1	1								2	1	1	1	1	1	3	1	9	1	1	1
BU003	23	1	2	2	1	1	1	1	1	7	5	4	5	5	5	5	29	2	2	3	2	4	4	5	4	3	4	33	2	3	3	0	1	3	2	1	2	17	3	2	2	3	2	2	1	15	1	1	1
KI0019	38	2	0	3	2	1	1	1	3	11	2	4	5	5	5	4	25	2	4	4	3	4	5	2	3	4	2	33	3	3	3	1	1	1	0	1	1	14	1	1	1	1	0	1	1	6	1	1	1
NA0040	30	2	0	1	4	1	1	1	5	13	5	1	5	5	4	4	24	3	1	1	5	5	5	3	5	1	4	33	1	2								3	3	3	3	1	1	1	0	12	1	0	1
MB0023	29	2	2	2	1	1	1	1	1	7	2	4	5	5	2	4	22	5	3	2	5	3	3	2	2	5	3	33	1	2								3	3	2	3	2	1	1	2	14	0
BA0017	48	1	2	1	1	1	1	1	1	6	5	1	4	5	5	1	21	3	2	5	3	2	3	5	3	5	2	33	1	1								2	1	1	1	2	1	1	3	10	0
KZ0023	30	2	1	4	4	4	4	1	3	20	2	2	4	2	4	4	18	3	3	2	4	3	3	3	4	4	4	33	1	1								2	2	1	1	1	1	1	0	7	1	1	1
NY008	54	2	2	1	1	1	1	1	5	10	2	5	1	1	1	5	15	4	4	4	2	4	4	4	4	2	1	33	1	2								3	1	2	3	1	0	0	1	8	1	0	1
PW0026	66	2	1	1	1	1	1	1	1	6	5	1	1	2	2	4	15	3	3	3	5	2	4	3	3	4	3	33	3	3	0	1	1	1	1	1	0	11	0	0	1	0	1	1	1	4	1	1	0
KL008	40	2	2	1	1	1	1	3	1	8	5	5	5	5	5	5	30	5	3	2	2	2	2	5	2	5	4	32	3	3	3	3	3	3	2	3	3	26	3	3	3	3	3	3	3	21	1	1	1
MK003	26	2	3	1	1	1	1	3	1	8	5	5	5	5	1	5	26	4	2	4	3	5	3	3	3	3	2	32	1	1								2	3	3	3	3	3	1	1	17	1	1	1
MB0010	37	2	2	4	1	1	1	4	2	13	5	1	5	5	1	5	22	4	2	2	4	4	3	3	3	4	3	32	2	1								3	2	1	3	2	1	1	1	11	0
KI0020	22	2	1	1	1	1	1	1	5	10	1	5	5	5	1	5	22	2	2	4	2	4	4	5	5	2	2	32	0	1								1	1	1	1	0	2	3	1	9	0
BS018	40	2	1	1	1	1	1	4	1	9	4	2	5	5	5	1	22	4	3	4	3	3	3	2	4	3	3	32	2	1								3	2	1	1	1	1	2	1	9	0
NA0042-2	68	1	2	1	1	1	1	1	2	7	3	3	5	5	5	1	22	4	5	3	4	1	4	2	1	5	3	32	1	3	0	1	2	0	3	1	0	11	0	3	3	1	1	1	2	11	1	1	0
PW0025	21	2	2	1	1	2	1	1	1	7	3	3	5	5	5	1	22	4	5	3	4	1	4	2	1	5	3	32	1	3	0	1	2	0	3	1	0	11	0	3	3	1	1	1	2	11	1	1	0
NY0022	39	2	0	1	1	1	1	1	3	8	3	5	4	4	3	2	21	1	4	3	4	4	2	3	5	3	3	32	2	2								4	1	3	3	1	3	3	3	17	1	1	1
KC0026	41	2	1	1	1	1	1	3	1	8	3	1	5	5	5	1	20	2	4	4	4	4	3	2	3	4	2	32	0	2								2	1	1	1	1	2	0	1	7	0
BA0014	48	2	1	1	1	1	1	1	2	7	5	1	5	2	1	4	18	3	4	3	3	3	4	3	4	3	2	32	3	3	0	1	1	2	2	0	0	12	3	0	2	0	0	2	2	9	1	1	1
PW0018	54	1	1	1	1	1	1	1	3	8	5	1	5	5	5	5	26	2	3	4	3	3	2	2	5	2	5	31	1	1								2	0	1	1	0	0	0	1	3	1	1	1
NY0012	56	2	1	1	1	1	1	3	5	12	5	5	4	5	1	5	25	4	4	5	4	1	5	1	3	3	1	31	0	0								0	1	1	1	0	0	0	1	4	1	0	1
MN0035	34	1	3	1	1	4	1	1	2	10	5	3	5	5	4	3	25	3	3	2	4	2	2	4	5	3	3	31	3	0	0	1	0	2	0	0	1	7	2	3	3	1	2	0	1	12	1	1	1
KWM0015	63	2	0	5	5	5	5	5	1	26	5	1	5	5	5	1	22	3	2	1	3	3	3	4	4	4	4	31	3	3	3	3	2	3	3	3	2	25	2	2	3	0	0	3	0	10	1	0	1
NA004	21	1	2	1	1	1	1	1	1	6	3	1	5	4	4	4	21	2	3	3	3	3	3	4	3	4	3	31	1	1								2	1	2	1	1	2	3	3	13	1	1	0
BK0038	24	2	2	4	1	1	4	1	1	12	4	2	5	4	3	2	20	3	2	4	3	2	1	3	4	4	5	31	2	0								2	0	3	2	1	0	0	1	7	1	0	1
SK0011	68	1	1	1	1	4	1	2	2	11	2	2	5	2	5	4	20	1	3	4	5	2	4	2	5	3	2	31	0	2								2	2	1	3	3	2	0	2	13	1	1	1
MN0011	40	2	1	1	1	1	1	1	2	7	5	1	5	5	2	1	19	3	4	4	4	4	3	3	1	4	1	31	0	1								1	3	3	3	1	1	1	1	13	1	1	1
NB0014	42	2	1	2	4	4	1	1	3	15	4	2	3	3	2	4	18	4	3	2	4	2	2	4	3	4	3	31	2	2								4	2	2	2	2	1	1	1	11	1	1	1
PW007	55	1	1	1	1	1	1	1	5	10	5	1	5	5	1	1	18	3	4	4	3	3	2	3	3	3	3	31	1	1								2	1	1	1	1	0	1	1	6	0
MN0031	31	1	2	1	4	4	4	4	4	21	5	2	5	5	5	4	26	3	1	2	3	4	3	4	4	3	3	30	0	1								1	3	1	3	1	1	0	0	9	0
MK001	56	1	2	1	1	1	1	1	1	6	5	1	5	5	5	5	26	5	3	3	2	5	3	2	3	1	3	30	1	1								2	0	1	1	1	1	0	0	4	1	1	0
PW0034	32	2	1	3	1	1	1	1	3	10	5	1	5	5	5	3	24	4	3	2	2	4	3	3	4	2	3	30	1	1								2	2	1	0	0	3	2	0	8	1	1	1
MN001	24	1	2	3	1	1	1	3	2	11	5	1	5	5	5	1	22	3	5	3	2	4	3	3	1	3	3	30	3	1	3	0	3	3	2	0	0	15	2	2	0	2	2	1	0	9	1	1	1
BA002	38	2	2	4	1	1	1	1	1	9	2	1	5	4	5	5	22	3	3	1	4	4	4	1	4	1	5	30	2	0								2	3	1	1	3	1	3	3	15	0
KK0032	40	1	0	1	3	1	1	1	1	8	1	5	5	5	1	5	22	3	3	3	3	3	3	3	3	3	3	30	1	1								2	0	1	1	0	1	1	1	5	0
BA001	61	1	2	1	1	1	1	2	2	8	2	5	5	2	1	5	20	3	4	2	3	4	2	3	5	2	2	30	3	2	2	2	0	2	3	0	1	15	2	0	1	0	1	1	2	7	1	0	0
NA008	20	1	2	1	2	1	1	1	2	8	1	2	5	5	1	5	19	3	3	2	4	3	3	2	4	3	3	30	1	0								1	1	1	1	1	3	2	3	12	1	0	1
KZ0010	27	2	2	4	3	4	4	4	5	24	4	2	2	4	2	4	18	1	1	1	2	4	4	4	4	4	5	30	2	2								4	3	3	3	0	1	1	1	12	1	1	1
BK0016	32	2	1	1	4	1	1	1	1	9	4	1	5	5	1	2	18	1	2	1	5	4	1	5	5	5	1	30	0	3	0	3	0	1	0	0	0	7	3	3	3	0	0	0	3	12	0
MQ0032	37	1	3	1	1	1	1	1	1	6	5	5	5	5	5	5	30	3	3	3	3	3	3	2	3	3	3	29	0	1								1	1	1	1	0	1	1	1	6	0
KI008	69	2	1	1	2	1	1	1	4	10	3	5	5	5	2	5	25	2	2	2	5	5	2	2	2	2	5	29	3	3	3	3	3	3	1	1	0	20	1	1	1	0	0	1	1	5	1	1	1
KWM006	18	1	2	5	5	1	5	4	1	21	2	2	5	5	5	5	24	2	1	3	3	5	3	3	3	3	3	29	1	1								2	3	1	1	0	1	1	0	7	0
MB0025	24	2	2	3	1	1	1	1	1	8	2	5	5	5	2	5	24	2	3	4	3	2	4	3	3	4	1	29	1	0								1	2	1	1	1	1	1	0	7	0
BU0047	42	1	2	1	3	1	1	3	4	13	2	1	5	5	5	4	22	3	3	3	3	3	2	3	3	3	3	29	1	1								2	1	1	3	3	1	1	0	10	0
BS013	40	1	3	4	1	1	1	1	1	9	5	1	5	5	5	1	22	3	3	4	2	4	1	3	4	2	3	29	3	1	2	2	0	0	2	2	1	13	2	1	2	1	1	1	1	9	0
NQ0021	51	2	3	4	1	1	1	1	1	9	5	1	5	5	5	1	22	1	5	1	1	5	2	3	5	5	1	29	3	0	3	3	0	0	0	1	0	10	1	0	0	0	1	1	0	3	1	1	1
SS0032	31	2	1	1	4	1	1	1	1	9	3	5	3	5	5	1	22	4	4	3	5	2	2	2	2	4	1	29	0	1								1	2	1	0	0	3	2	2	10	0
PW0016	52	1	2	1	1	1	1	3	1	8	5	1	5	5	2	4	22	2	4	3	3	4	3	2	4	2	2	29	1	1								2	0	1	1	1	1	1	1	6	1	1	1
KC009	54	2	2	1	1	1	1	1	1	6	4	1	5	5	5	1	21	5	3	2	1	3	4	3	3	4	1	29	0	0								0	0	0	2	0	0	0	0	2	0
BS010	23	2	2	1	1	2	1	1	1	7	2	2	5	5	1	5	20	1	3	1	5	5	4	4	1	4	1	29	0	0								0	1	0	1	0	0	2	1	5	1	1	0
KI001	58	2	1	1	1	1	1	1	5	10	5	1	1	5	5	1	18	4	2	3	5	1	3	3	3	2	3	29	1	1								2	1	1	1	2	0	1	2	8	0
KWM0014	49	2	2	2	5	2	5	3	3	20	2	1	5	5	3	1	17	2	2	4	3	3	3	4	3	3	2	29	1	1								2	1	2	2	2	1	1	1	10	1	1	1
BA0011	52	1	2	4	1	1	1	2	1	10	4	1	4	2	5	1	17	3	2	4	2	3	3	2	5	3	2	29	2	1								3	3	3	2	0	2	1	2	13	1	1	1
MQ0018	50	2	1	1	1	1	1	1	1	6	5	1	5	5	5	5	26	4	3	3	4	2	3	1	3	4	1	28	1	1								2	2	2	2	2	1	2	0	11	1	1	0
NY002	53	1	2	1	1	1	1	1	5	10	1	5	4	5	5	5	25	2	4	2	4	4	2	2	2	2	4	28	1	2								3	1	1	3	0	0	0	1	6	1	1	1
NQ0031	50	1	2	1	1	1	1	1	1	6	5	1	5	5	5	4	25	3	3	4	1	5	5	3	2	1	1	28	3	0	1	0	1	3	0	0	2	10	3	3	1	2	2	1	3	15	0
BA008	35	2	2	1	1	1	1	4	1	9	5	2	5	5	5	1	23	3	4	1	1	4	2	3	4	1	5	28	1	0								1	3	1	3	1	1	1	1	11	0
SK0033	54	2	1	1	1	4	1	3	2	12	5	1	5	5	1	5	22	1	3	2	2	3	2	2	5	5	3	28	3	1	1	2	1	1	1	1	0	11	1	1	1	1	0	1	0	5	0
BU001	41	1	3	1	1	1	1	1	5	10	5	1	5	5	5	1	22	4	4	1	2	4	3	3	4	2	1	28	2	2								4	1	0	3	2	0	0	3	9	1	0	1
NY0018	36	2	2	1	1	1	1	3	3	10	5	1	5	5	5	1	22	2	5	2	3	2	3	3	3	3	2	28	3	1	1	1	1	1	1	0	0	9	1	1	3	0	1	3	1	10	1	1	1
BN003	58	2	2	1	1	1	1	1	1	6	5	1	5	5	5	1	22	2	3	2	3	2	2	5	5	2	2	28	1	1								2	3	0	3	1	1	0	2	10	1	1	1
MK0030	48	2	2	1	1	1	1	1	1	6	4	1	5	5	5	2	22	1	3	4	3	3	3	4	3	3	1	28	1	1								2	1	1	1	1	1	1	1	7	1	1	1
KI0021	28	2	3	1	1	1	1	1	3	8	1	5	5	4	1	5	21	3	3	2	1	3	4	5	2	4	1	28	1	1								2	1	0	1	1	0	3	1	7	1	0	0
LK0023	53	2	1	1	2	1	1	1	5	11	5	1	5	5	3	1	20	4	4	4	1	3	1	2	4	4	1	28	1	0								1	1	1	1	1	0	1	1	6	1	0	1
NA0027	38	2	1	1	1	4	1	1	1	9	1	1	5	5	5	2	19	3	3	3	3	2	3	3	2	3	3	28	1	1								2	1	1	1	1	1	1	1	7	1	1	1
BA0021	53	2	1	1	1	1	1	1	1	6	5	1	5	5	2	1	19	3	3	4	3	4	3	3	2	2	1	28	3	1	0	1	2	1	0	1	0	9	1	1	1	0	1	1	1	6	0
LK0017	48	1	2	3	1	3	3	1	1	12	1	5	5	1	1	5	18	5	1	1	4	3	3	2	2	2	5	28	0	3	3	0	0	1	0	0	0	7	3	0	1	0	0	0	0	4	0
PW008	28	2	2	1	1	1	1	1	5	10	1	1	5	5	1	5	18	1	3	2	3	4	4	3	3	3	2	28	0	0								0	0	0	1	1	1	1	1	5	0
KC006	34	2	1	1	1	1	1	3	1	8	1	1	5	5	5	1	18	3	4	3	1	3	3	4	4	2	1	28	1	1								2	1	2	2	1	0	1	1	8	1	1	0
LK005	50	2	1	1	3	1	1	1	1	8	3	2	5	1	1	5	17	2	2	3	2	3	4	3	3	3	3	28	1	1								2	0	1	1	0	0	1	1	4	1	1	1
KC003	39	1	1	4	1	1	1	4	4	15	5	2	5	5	4	5	26	2	2	3	4	5	3	2	2	2	2	27	1	2								3	1	1	1	3	1	1	2	10	1	1	1
KL0020	18	2	2	1	1	1	1	3	2	9	5	5	2	5	5	2	24	5	4	2	2	1	2	3	5	2	1	27	0	1								1	1	3	1	3	0	3	1	12	1	1	1
SS007	46	2	1	4	4	1	1	4	1	15	5	2	5	5	5	1	23	1	2	2	2	3	2	1	5	5	4	27	3	2	3	3	3	3	2	1	3	23	3	3	3	3	3	1	3	19	0
BU0057	43	2	1	1	1	1	1	1	1	6	5	1	5	5	5	2	23	3	3	3	2	2	3	3	3	2	3	27	1	1								2	1	1	1	1	1	0	1	6	1	1	1
SS0030	40	1	0	1	4	1	1	1	2	10	1	5	5	5	1	5	22	5	2	2	5	1	1	4	4	2	1	27	0	0								0	3	0	3	0	0	2	0	8	1	1	1
PW0020	48	1	1	1	1	1	1	1	5	10	1	5	5	5	1	5	22	3	3	1	3	3	1	3	3	4	3	27	1	1								2	0	0	1	0	1	0	1	3	1	0	1
LK0030	36	2	3	1	1	1	1	1	5	10	1	5	5	4	5	1	21	3	2	1	4	3	3	2	3	3	3	27	0	1								1	1	0	0	1	1	0	1	4	1	1	1
MN005	21	2	2	3	4	3	3	4	4	21	3	3	3	5	3	3	20	2	3	1	2	4	5	3	1	4	2	27	1	3	1	2	0	3	0	2	1	13	0	1	3	2	3	1	0	10	0
KZ0028	22	2	3	2	4	2	1	1	4	14	1	5	4	4	2	4	20	4	1	1	3	3	3	3	3	3	3	27	0	0								0	1	0	0	0	0	3	0	4	1	1	1
MK0028	30	2	2	1	1	1	1	1	1	6	1	1	5	5	2	5	19	2	2	1	4	4	4	2	5	2	1	27	2	0								2	1	1	1	3	1	0	1	8	0
NQ006	42	2	1	1	1	1	1	1	1	6	5	1	5	5	1	1	18	4	3	2	3	2	1	3	3	3	3	27	1	1								2	1	0	1	0	0	3	1	6	0
KL0035	57	2	1	1	1	1	1	1	3	8	5	4	5	5	5	4	28	4	3	3	1	1	1	3	4	5	1	26	2	0								2	0	0	1	1	0	0	0	2	0
MQ0034	34	1	3	4	1	2	4	4	2	17	5	1	5	5	5	2	23	4	3	2	3	2	2	2	3	3	2	26	1	1								2	3	3	3	1	2	1	1	14	0
BS001	58	2	0	1	2	1	1	4	3	12	2	4	5	3	5	4	23	2	3	2	1	3	3	4	4	3	1	26	3	0	0	3	0	2	0	3	0	11	0	0	1	0	0	1	0	2	1	1	1
MB009	25	1	2	1	1	1	1	2	2	8	2	1	5	5	5	5	23	2	4	2	4	2	2	2	4	2	2	26	1	1								2	3	0	1	1	1	1	0	7	0
KWM0032	72	2	2	5	5	5	5	5	3	28	5	1	5	5	5	1	22	2	2	2	4	4	1	3	4	3	1	26	0	3	1	1	1	2	2	1	0	11	1	1	3	1	0	0	1	7	1	1	1
KWM008	75	2	1	3	5	5	5	4	1	23	5	1	5	5	5	1	22	4	4	2	3	3	1	4	1	3	1	26	1	1								2	0	0	2	0	0	0	0	2	0
PW006	58	1	2	1	1	1	4	1	5	13	5	1	5	5	1	5	22	3	3	1	3	3	2	3	5	2	1	26	1	1								2	1	0	0	1	2	0	0	4	0
MK002	23	2	3	4	1	1	1	4	1	12	5	1	5	5	5	1	22	1	4	2	3	3	4	3	1	3	2	26	1	1								2	3	0	3	1	1	2	1	11	0
MK0014	32	2	2	1	1	1	1	3	5	12	5	1	5	5	5	1	22	4	2	3	2	4	1	4	3	2	1	26	1	1								2	1	0	0	1	0	1	0	3	0
NQ008	43	2	2	1	1	1	1	1	5	10	5	1	5	5	5	1	22	1	4	2	3	3	1	3	3	3	3	26	1	1								2	1	1	2	1	1	1	1	8	1	1	1
MK004	47	2	2	1	1	1	1	1	5	10	5	1	5	5	1	5	22	4	2	3	2	2	3	2	3	2	3	26	2	0								2	1	0	1	1	1	1	0	5	1	1	1
KI0015	49	2	1	1	1	1	1	1	4	9	1	5	5	5	1	5	22	2	2	2	4	2	4	3	3	3	1	26	1	0								1	0	0	1	0	1	1	1	4	1	1	1
BS0036	24	1	2	1	1	1	1	1	1	6	5	1	5	5	5	1	22	4	1	1	4	4	3	1	4	2	2	26	2	1								3	2	1	0	2	1	2	1	9	0
BU0049	70	2	1	1	1	1	1	1	1	6	2	4	5	5	5	1	22	1	2	3	4	3	1	3	3	3	3	26	0	0								0	0	0	0	0	0	1	1	2	1	0	0
KL004	34	2	0	1	1	1	1	1	1	6	1	5	5	5	1	5	22	4	3	3	1	1	2	5	3	3	1	26	1	1								2	3	0	1	0	0	1	1	6	1	0	1
MN0013	38	2	2	1	1	1	1	1	1	6	5	1	5	5	5	1	22	3	3	1	3	1	3	3	3	5	1	26	1	2								3	2	2	2	0	0	0	2	8	0
KWM0010	23	1	2	4	5	5	5	5	2	26	1	5	5	5	4	1	21	4	2	1	2	4	4	3	2	3	1	26	2	2								4	1	1	3	1	0	0	1	7	1	0	1
BA0018	30	2	2	1	1	4	4	1	1	12	4	2	4	2	3	5	20	2	1	3	2	4	4	2	5	1	2	26	1	2								3	2	1	2	1	2	3	1	12	1	1	1
MN0017	38	2	2	1	1	1	1	1	1	6	5	1	2	5	5	2	20	5	2	1	4	1	1	1	5	2	4	26	0	3	2	1	0	0	2	0	1	9	0	0	1	1	0	1	2	5	0
SK009	40	2	1	1	1	1	1	1	1	6	1	4	5	5	1	4	20	3	3	3	2	2	2	3	1	3	4	26	3	3	3	3	3	3	0	2	3	23	3	3	3	3	3	3	3	21	0
MN0018	45	2	1	1	1	1	1	1	1	6	4	5	1	3	1	5	19	3	3	3	3	3	1	3	3	3	1	26	1	1								2	1	0	1	0	0	0	0	2	1	1	1
PW0019	30	2	0	1	3	1	3	3	5	16	1	5	5	5	1	1	18	2	1	1	4	3	3	4	5	2	1	26	3	0	3	1	3	1	1	1	0	13	1	1	1	0	0	3	0	6	0
SK007	32	1	2	4	1	1	4	1	3	14	4	1	4	2	4	1	16	3	1	4	1	3	1	4	5	3	1	26	1	0								1	0	3	1	0	0	1	0	5	1	1	1
BA0034	33	1	2	1	1	1	1	1	1	6	2	5	2	1	1	5	16	2	3	2	3	4	3	3	3	2	1	26	1	1								2	1	1	1	0	1	1	1	6	0
BS017	25	2	3	1	1	2	1	1	4	10	5	4	5	5	4	4	27	1	2	4	2	5	1	2	4	3	1	25	1	2								3	1	2	2	1	0	1	3	10	0
MQ0031	28	2	3	1	1	1	1	4	1	9	5	5	5	2	5	5	27	3	2	2	3	1	1	3	4	3	3	25	1	1								2	2	0	0	0	0	0	1	3	1	1	1
MQ0014	61	2	1	1	3	1	3	4	2	14	5	1	5	5	5	5	26	3	2	1	4	1	1	4	4	4	1	25	1	1								2	1	1	1	0	0	1	2	6	1	1	0
MQ0024	34	2	3	1	1	1	1	1	1	6	3	5	5	5	5	3	26	1	4	3	4	1	1	4	3	3	1	25	0	0								0	1	0	1	0	0	0	0	2	0
MK0012	35	2	2	1	1	1	1	1	1	6	1	5	5	5	5	5	26	1	1	1	4	3	4	2	3	3	3	25	1	1								2	1	1	0	0	1	0	0	3	0
KI0017	34	2	2	1	1	1	1	1	5	10	4	1	5	5	5	5	25	2	3	1	2	2	2	5	2	5	1	25	1	0								1	1	1	1	1	1	1	1	7	1	0	1
BU0030	39	2	2	1	2	1	1	1	1	7	5	1	5	5	5	3	24	2	2	3	2	2	3	3	2	3	3	25	1	1								2	1	1	2	1	1	1	2	9	0
BA0025	28	2	1	1	1	1	1	1	1	6	2	4	5	5	5	3	24	1	1	2	5	5	1	3	2	2	3	25	1	1								2	0	1	3	3	1	1	1	10	1	1	1
BS031	22	2	2	3	3	1	1	1	1	10	5	1	5	4	5	3	23	2	3	2	3	3	3	3	3	2	1	25	1	1								2	2	1	1	1	1	2	1	9	1	1	1
NY0025	20	2	1	3	1	1	2	1	2	10	4	2	5	5	2	5	23	4	4	3	1	1	1	4	3	3	1	25	1	1								2	2	2	2	2	2	1	2	13	1	0	1
NY0016	48	2	1	1	4	1	1	3	4	14	4	2	4	4	5	3	22	2	2	2	2	3	3	3	3	3	2	25	1	3	1	2	0	1	0	2	0	10	0	1	1	1	0	1	1	5	1	0	1
KI0045	29	1	3	1	1	1	1	4	1	9	5	1	5	5	2	4	22	2	2	3	3	3	1	3	3	3	2	25	1	0								1	1	1	1	1	0	2	1	7	1	1	1
BK002	44	1	2	1	1	1	1	1	1	6	1	5	5	5	1	5	22	2	2	3	3	2	4	2	2	3	2	25	1	2								3	2	1	3	3	3	1	1	14	1	1	1
KC0019	22	1	2	1	1	1	1	1	1	6	1	1	5	5	5	5	22	1	3	3	3	3	3	3	3	2	1	25	0	0								0	1	0	1	1	0	0	0	3	1	1	1
KI0024	36	2	2	1	1	1	1	2	5	11	5	3	3	3	3	4	21	2	2	4	2	2	3	3	4	2	1	25	1	1								2	1	1	1	1	1	3	1	9	1	1	1
KZ006	35	2	2	4	4	4	1	1	3	17	4	1	5	4	4	2	20	3	3	3	3	3	3	2	2	2	1	25	1	0								1	1	1	1	1	1	1	0	6	1	1	1
MN0010	22	1	3	1	1	1	1	1	1	6	4	2	4	4	1	5	20	3	3	2	4	2	2	3	3	2	1	25	1	2								3	1	2	1	0	0	1	1	6	0
MN0016	39	1	1	1	4	1	1	1	1	9	3	4	3	1	1	1	13	4	2	3	1	2	3	4	4	1	1	25	1	0								1	1	1	0	0	0	1	0	3	1	1	1
BS021	22	2	2	3	4	1	1	4	1	14	1	3	5	5	4	5	23	3	2	3	2	3	3	2	2	2	2	24	1	2								3	1	2	2	1	2	1	1	10	1	1	1
BA0022	70	2	2	4	1	1	1	1	1	9	5	1	5	5	4	3	23	2	3	2	1	3	4	3	2	3	1	24	1	1								2	1	0	0	3	3	0	1	8	1	1	1
MB0042	34	2	3	1	1	1	1	1	2	7	4	1	5	5	4	4	23	2	1	1	1	3	4	3	3	3	3	24	1	1								2	3	1	1	1	1	1	3	11	0
BK0033	38	2	3	1	4	1	4	4	1	15	5	1	5	5	5	1	22	3	2	2	2	2	2	4	2	3	2	24	1	1								2	1	1	1	1	1	0	1	6	0
KI0033	51	2	2	3	1	2	1	2	5	14	5	1	5	5	5	1	22	2	2	2	5	2	2	2	4	1	2	24	0	1								1	1	1	0	0	0	1	0	3	1	1	1
BS011	23	1	2	1	3	1	1	1	4	11	1	2	5	5	4	5	22	1	2	3	2	5	4	3	1	2	1	24	1	2								3	2	1	1	2	3	1	1	11	1	1	1
PW0035	37	2	3	4	1	3	1	1	1	11	5	1	5	5	5	1	22	2	3	2	1	4	3	2	3	3	1	24	1	0								1	2	1	1	2	2	1	3	12	0
NA0012	35	2	0	1	1	1	1	1	5	10	4	2	5	5	1	5	22	3	4	1	1	3	1	1	4	5	1	24	0	0								0	1	1	1	0	0	3	3	9	1	1	1
NB0017	56	1	2	4	1	1	1	1	1	9	5	1	5	5	5	1	22	3	2	1	2	3	1	5	5	1	1	24	1	2								3	1	1	1	0	0	0	2	5	1	0	0
NA0019	26	2	2	1	1	1	1	1	2	7	4	2	5	5	4	2	22	2	3	2	3	2	2	2	4	2	2	24	1	1								2	1	1	1	1	1	1	1	7	1	1	1
MN004	38	1	3	1	4	4	1	1	2	13	5	1	4	4	4	3	21	4	3	2	1	4	4	2	1	2	1	24	0	0								0	2	0	1	2	0	0	2	7	1	1	1
LK0015	40	2	0	1	1	1	1	1	3	8	1	1	5	5	4	5	21	3	3	3	3	3	2	2	2	2	1	24	1	3	3	3	3	1	0	0	0	14	1	1	1	1	0	0	3	7	1	1	1
NA0026	25	2	2	1	1	1	1	1	2	7	5	1	5	4	1	5	21	3	3	2	1	2	2	3	5	2	1	24	1	1								2	0	0	0	0	0	0	0	0	0
BK0018	27	2	2	4	3	1	1	2	3	14	3	1	5	5	5	1	20	3	2	2	5	1	2	3	3	2	1	24	2	2								4	1	0	3	3	3	3	3	16	1	1	1
MQ0027	24	2	2	1	1	4	1	1	1	9	5	1	4	3	5	1	19	3	2	1	3	3	3	2	4	2	1	24	0	2								2	1	1	2	0	1	0	0	5	1	1	1
PW0015	40	1	1	1	1	1	1	3	5	12	5	1	5	5	1	1	18	3	2	3	1	3	3	2	3	3	1	24	1	1								2	0	0	1	1	1	0	1	4	1	1	1
NQ0020	69	2	0	1	3	1	1	3	3	12	3	3	4	1	1	3	15	3	1	1	3	3	1	3	3	2	4	24	1	1								2	0	1	1	0	1	1	1	5	0
BA0015	32	2	2	2	1	1	1	1	1	7	1	2	5	3	1	2	14	2	5	2	1	2	2	3	4	2	1	24	2	0								2	0	2	1	3	0	0	2	8	1	1	1
PW002	42	2	1	1	1	1	1	1	1	6	1	5	1	1	1	5	14	3	3	3	2	3	1	3	2	3	1	24	0	1								1	0	0	1	1	1	0	1	4	1	1	1
NY0030	26	2	2	1	1	1	1	1	4	9	1	1	2	2	5	1	12	3	1	2	2	1	3	4	2	3	3	24	1	1								2	1	2	1	1	1	1	1	8	1	1	1
MK0021	24	2	2	1	1	1	1	1	2	7	5	1	5	5	5	5	26	3	2	1	1	3	1	3	3	3	3	23	1	1								2	0	0	1	0	0	1	1	3	1	1	1
KL0023	69	2	2	1	1	1	1	1	1	6	1	5	5	5	4	5	25	4	2	2	2	2	1	2	4	3	1	23	1	1								2	1	1	1	0	0	1	0	4	0
MB0022	25	2	0	1	1	1	1	1	1	6	2	4	5	5	5	4	25	2	3	3	3	1	1	3	3	3	1	23	1	1								2	0	1	1	0	0	1	1	4	0
SS0025	56	1	1	1	3	1	1	4	2	12	3	2	4	5	5	5	24	3	2	3	2	2	3	2	2	2	2	23	1	1								2	1	1	2	1	1	0	1	7	0
KC0020	31	1	3	3	2	1	1	1	3	11	3	3	5	5	5	3	24	3	5	2	1	1	1	2	5	2	1	23	0	0								0	1	0	1	0	0	0	1	3	1	1	1
MB0050	35	1	2	1	1	1	1	2	1	7	5	5	5	3	1	5	24	2	1	1	3	1	1	3	3	3	5	23	3	1	3	1	3	3	0	0	0	14	0	2	3	1	0	3	0	9	0
KZ008	26	2	2	4	2	4	4	4	4	22	4	2	5	4	5	3	23	3	3	2	1	3	3	2	2	2	2	23	1	0								1	1	1	1	0	1	1	1	6	1	1	1
KWM001	38	1	2	5	5	5	5	5	1	26	5	1	5	5	5	1	22	4	3	3	4	1	1	3	1	2	1	23	0	2								2	1	0	1	0	0	1	0	3	1	1	1
NB0022	28	2	1	4	4	1	4	3	4	20	4	2	4	5	4	3	22	2	2	3	3	2	1	3	3	2	2	23	1	2								3	1	2	1	0	0	0	1	5	1	1	1
MN0026	44	1	2	1	4	1	1	1	1	9	5	1	5	5	5	1	22	3	3	3	2	1	1	3	3	3	1	23	0	1								1	0	0	0	0	0	1	1	2	1	0	1
NA0025	37	2	1	1	1	4	1	1	1	9	5	1	5	5	5	1	22	3	3	3	2	2	2	3	2	2	1	23	0	0								0	1	1	0	0	2	2	0	6	1	1	1
SS0021	47	2	1	1	1	1	1	1	1	6	1	5	5	5	1	5	22	2	3	2	2	2	2	2	2	4	2	23	1	0								1	1	0	2	0	1	2	0	6	0
NB0018	45	2	0	3	4	4	4	1	2	18	4	2	5	5	3	2	21	1	2	3	3	2	3	2	2	2	3	23	1	1								2	0	1	1	1	1	1	0	5	0
BA0012	41	2	2	1	1	4	4	1	1	12	1	5	5	5	4	1	21	3	3	3	2	2	3	2	2	2	1	23	0	2								2	1	2	1	3	2	1	1	11	1	1	1
PW0022	42	1	1	1	1	1	1	1	3	8	1	4	5	5	1	5	21	3	3	2	1	3	2	3	3	2	1	23	0	0								0	1	0	1	0	0	1	0	3	1	0	1
SS002	48	2	1	1	1	1	1	1	1	6	5	1	5	5	4	1	21	1	2	1	2	2	4	2	4	4	1	23	1	0								1	1	0	0	0	0	1	0	2	1	0	1
NB0020	19	2	2	4	1	1	1	4	1	12	5	1	2	5	2	5	20	3	2	1	3	3	4	3	2	1	1	23	1	2								3	1	0	3	1	0	3	0	8	1	0	1
NB0026	34	2	3	1	1	1	1	1	4	9	2	3	4	5	1	5	20	2	3	2	2	3	2	3	3	2	1	23	0	0								0	0	0	0	0	0	0	0	0	1	0	1
MN0027	30	2	1	4	4	1	1	4	1	15	4	1	3	3	5	3	19	2	3	1	2	2	3	2	4	3	1	23	1	1								2	0	1	0	0	0	0	1	2	1	1	1
NB007	35	2	1	1	4	1	4	1	2	13	2	2	4	5	5	1	19	2	2	3	4	2	2	3	3	1	1	23	1	1								2	1	2	2	1	1	0	1	8	1	1	1
KZ0026	28	1	2	4	4	4	4	4	2	22	2	2	4	4	2	4	18	3	1	1	2	3	3	3	3	3	1	23	1	1								2	0	1	1	1	1	1	0	5	1	1	1
KI009	40	2	2	4	1	3	2	2	2	14	5	1	5	5	1	1	18	2	3	3	1	3	1	3	3	3	1	23	1	0								1	0	0	1	0	0	0	1	2	1	1	1
BK0024	19	2	2	1	3	1	1	1	3	10	1	1	5	5	1	5	18	2	3	1	2	1	3	2	4	3	2	23	1	1								2	1	1	0	0	1	1	0	4	1	1	1
NQ0032	21	2	3	1	1	1	1	1	1	6	1	5	5	1	1	5	18	3	2	1	1	3	2	1	4	3	3	23	2	0								2	0	2	2	0	2	2	2	10	0
BK0027	32	2	1	1	1	1	1	1	1	6	5	1	1	5	5	1	18	1	1	1	1	4	4	4	4	2	1	23	1	1								2	1	1	1	0	0	1	0	4	0
SK0021	46	1	1	1	1	1	1	1	1	6	2	2	5	2	4	3	18	2	2	2	2	2	2	4	3	2	2	23	1	1								2	0	2	2	0	0	0	0	4	1	0	1
KI006	70	2	2	3	4	3	2	1	1	14	5	2	2	2	1	5	17	2	3	2	3	2	3	3	2	2	1	23	1	1								2	1	0	0	0	0	0	0	1	0
BA009	43	1	2	1	1	1	1	1	5	10	1	1	5	5	1	1	14	2	3	2	1	4	3	1	4	2	1	23	1	2								3	0	1	1	3	3	3	1	12	1	1	1
KWE005	28	2	1	4	5	3	5	3	3	23	5	5	5	5	5	5	30	2	2	2	1	4	2	2	2	3	2	22	1	0								1	0	0	0	0	0	1	1	2	1	1	1
KL0017	50	2	1	1	1	1	1	4	1	9	5	4	5	5	5	4	28	2	2	2	2	3	2	3	2	2	2	22	1	1								2	0	0	1	0	0	0	0	1	1	1	1
KL0022	35	2	2	4	4	1	1	4	1	15	2	5	5	5	5	5	27	2	1	1	3	4	1	3	3	3	1	22	0	1								1	0	0	1	0	0	1	1	3	0
SK0010	32	2	1	4	1	1	1	1	1	9	2	5	5	5	5	5	27	4	3	2	1	2	2	2	3	2	1	22	0	3	3	1	1	0	0	1	0	9	2	1	1	1	0	0	1	6	0
KK009	29	2	1	4	4	3	3	3	2	19	3	5	5	5	2	5	25	3	2	1	4	1	2	3	2	3	1	22	1	2								3	1	1	1	0	0	0	0	3	1	1	1
KL0016	33	2	2	2	4	1	1	1	1	10	5	1	5	3	5	5	24	3	2	1	3	3	1	3	3	2	1	22	0	2								2	2	2	2	2	2	0	0	10	1	1	1
MK0035	20	2	1	1	1	4	1	1	1	9	5	1	5	5	4	4	24	2	1	1	2	3	4	1	3	4	1	22	1	2								3	2	2	1	2	2	1	0	10	0
LK0036	64	2	2	1	1	1	1	1	1	6	5	2	5	4	5	3	24	3	4	1	2	2	1	2	2	4	1	22	2	0								2	1	1	1	1	0	1	1	6	1	1	1
KI0043	24	1	3	1	4	4	1	1	5	16	5	1	4	5	4	4	23	3	3	1	3	1	1	3	3	3	1	22	2	2								4	2	0	2	0	0	2	2	8	0
BK0011	30	2	1	1	1	1	1	1	4	9	2	2	5	5	5	4	23	3	3	1	3	3	1	1	3	3	1	22	0	0								0	0	0	1	0	0	0	0	1	0
NY0026	78	2	1	1	1	1	1	1	1	6	4	3	5	5	1	5	23	2	2	2	2	2	3	2	2	3	2	22	1	2								3	1	1	1	1	1	1	1	7	1	1	1
KWM0020	25	1	1	5	5	5	5	5	1	26	5	1	5	5	5	1	22	1	3	1	2	1	2	3	3	3	3	22	1	0								1	1	0	1	0	1	1	1	5	1	0	1
MB0012	37	2	2	3	1	1	1	1	1	8	5	1	5	5	5	1	22	3	3	1	1	2	3	3	2	3	1	22	1	1								2	1	0	1	0	3	1	1	7	0
MQ0010	30	1	2	1	1	1	1	1	1	6	5	1	5	5	5	1	22	1	2	1	4	3	1	2	2	4	2	22	1	1								2	1	1	1	0	0	1	1	5	0
MQ0013	22	2	2	1	1	1	1	1	1	6	5	1	5	5	5	1	22	1	1	1	1	4	4	2	4	3	1	22	1	0								1	0	0	0	0	0	1	1	2	1	0	1
LK0024	42	2	1	1	1	1	1	1	5	10	4	1	5	5	5	1	21	3	3	3	1	1	2	3	3	1	2	22	1	1								2	0	1	2	1	1	0	0	5	0
NY0029	47	2	2	4	4	1	4	1	4	18	2	2	5	5	2	4	20	2	3	2	3	2	2	3	2	2	1	22	1	1								2	1	1	1	0	1	1	1	6	1	1	1
MK006	26	2	1	1	1	1	1	1	1	6	1	3	5	5	1	5	20	2	1	1	4	2	1	4	1	3	3	22	0	1								1	1	2	2	2	0	2	2	11	1	0	1
NA009	21	2	2	1	1	1	1	1	4	9	5	1	5	5	1	2	19	2	2	5	5	1	1	2	1	1	2	22	0	0								0	1	1	1	0	0	1	1	5	1	1	0
KI002	28	2	2	1	1	1	1	1	3	8	5	1	2	5	5	1	19	2	2	2	2	3	2	2	2	2	3	22	2	1								3	1	1	1	2	1	1	1	8	1	1	1
KWM0022	56	2	2	5	5	3	5	5	3	26	5	1	5	5	1	1	18	4	4	1	1	1	3	3	3	1	1	22	1	0								1	0	0	0	1	0	2	0	3	1	1	1
KZ0018	48	2	2	4	4	4	4	1	2	19	2	2	4	4	2	4	18	2	2	2	3	3	2	2	2	2	2	22	1	1								2	1	1	1	1	1	1	1	7	0
MK008	21	2	2	1	1	1	1	1	1	6	1	1	5	5	5	1	18	3	3	1	3	3	1	1	1	3	3	22	0	0								0	0	1	1	1	1	1	0	5	1	1	1
NQ0013	29	2	2	1	1	1	1	1	1	6	1	4	1	5	1	5	17	2	1	1	2	2	5	2	2	3	2	22	1	1								2	3	1	2	1	3	1	1	12	1	1	1
KZ0012	47	2	1	4	4	3	4	4	4	23	3	3	3	1	1	5	16	1	1	1	2	3	3	5	4	1	1	22	0	1								1	1	1	1	0	0	1	0	4	1	0	1
MB0051	24	1	2	1	1	1	1	2	1	7	5	1	1	3	3	2	15	4	2	3	2	1	1	2	4	2	1	22	0	0								0	0	0	2	0	0	0	3	5	0
MB0052	23	2	2	2	1	1	1	1	1	7	3	1	4	5	1	1	15	3	1	1	3	3	3	3	1	1	3	22	2	2								4	2	3	3	0	0	3	2	13	0
BS020	45	2	1	1	1	1	1	1	1	6	1	1	5	5	1	1	14	2	2	3	3	2	2	2	2	3	1	22	1	1								2	1	1	2	0	0	0	2	6	1	1	1
KWE0010	60	2	1	5	5	5	5	5	1	26	5	3	4	5	5	5	27	2	3	2	2	2	2	2	2	2	2	21	0	1								1	1	0	1	0	0	0	0	2	1	0	1
NB0028	30	2	2	3	4	1	1	1	4	14	4	5	5	5	3	5	27	2	3	2	3	2	1	3	2	2	1	21	1	1								2	1	1	1	2	0	0	1	6	1	1	1
MQ0028	47	2	2	1	1	2	2	2	1	9	2	5	5	5	5	5	27	2	2	2	3	2	2	2	4	1	1	21	0	0								0	2	0	2	0	0	0	0	4	1	0	1
KWM002	21	2	2	5	5	5	5	5	5	30	5	1	5	5	5	5	26	2	3	1	3	1	1	3	3	3	1	21	0	0								0	0	0	0	0	0	0	0	0	1	1	1
MK0016	28	2	2	1	1	1	1	1	2	7	1	5	5	5	5	5	26	3	3	1	3	1	1	2	3	3	1	21	0	0								0	0	0	1	0	0	0	0	1	0
BU0059	64	1	2	2	1	1	3	4	2	13	5	1	5	5	4	4	24	2	3	2	1	3	2	1	3	3	1	21	0	1								1	1	1	1	0	0	1	0	4	1	1	1
NQ0033	26	2	3	1	1	3	1	1	1	8	5	1	5	5	5	3	24	2	3	1	2	3	1	2	4	2	1	21	1	1								2	1	1	3	1	0	0	0	6	0
NA005	18	1	2	1	3	4	4	1	5	18	5	1	5	5	2	5	23	3	4	1	1	2	1	2	4	2	1	21	2	1								3	1	1	1	0	1	1	1	6	1	1	0
BU008	24	1	2	1	1	3	3	1	5	14	5	1	5	5	3	4	23	2	1	1	3	3	2	2	4	2	1	21	0	1								1	1	0	0	0	0	1	0	2	1	0	1
NY0017	58	2	3	1	1	1	4	4	1	12	4	4	4	4	2	5	23	2	2	1	3	2	2	3	2	2	2	21	1	1								2	1	1	1	2	0	1	1	7	1	1	1
BK001	21	2	2	1	3	1	2	1	5	13	2	4	5	5	1	5	22	3	1	1	2	3	1	2	3	2	3	21	1	1								2	0	0	1	0	0	1	1	3	0
BU0016	31	1	2	1	4	1	1	1	3	11	5	1	5	5	5	1	22	3	2	4	1	2	2	2	1	3	1	21	0	1								1	0	0	0	0	1	1	1	3	1	1	1
KI0011	26	1	1	1	1	1	1	2	5	11	1	5	5	5	1	5	22	3	3	1	2	2	3	2	3	1	1	21	0	2								2	0	0	1	0	0	0	1	2	1	1	1
BU0050	67	2	1	3	1	1	3	1	1	10	5	1	5	5	5	1	22	1	2	2	3	2	3	3	1	3	1	21	0	1								1	1	0	1	0	1	0	0	3	1	1	1
SK0012	37	2	0	4	1	1	1	1	1	9	4	2	5	5	4	2	22	2	2	2	4	2	2	2	2	1	2	21	0	1								1	0	0	0	0	0	0	0	0	1	1	1
KL0027	58	1	1	1	1	1	1	1	2	7	5	1	5	5	5	1	22	2	1	1	1	1	1	4	5	4	1	21	2	0								2	1	1	3	0	0	1	1	7	0
MQ003	52	1	2	1	1	1	1	1	2	7	5	1	1	5	5	5	22	4	2	4	1	1	1	2	2	2	2	21	0	2								2	2	1	1	0	0	0	0	4	0
BS023	25	1	2	1	1	1	1	1	1	6	5	1	5	5	4	2	22	2	3	3	1	3	1	2	2	1	3	21	2	2								4	3	2	1	0	1	3	1	11	1	1	1
NQ0036	45	1	2	1	1	1	1	1	1	6	5	1	5	5	5	1	22	3	2	2	2	5	2	1	1	2	1	21	0	0								0	0	1	1	0	0	1	1	4	1	1	1
KC0027	57	2	1	1	1	1	1	1	1	6	5	1	5	5	1	5	22	2	1	1	2	2	3	1	5	3	1	21	0	0								0	1	1	1	0	0	1	0	4	0
NB0019	50	2	1	1	4	4	1	1	2	13	4	2	5	5	3	2	21	1	3	1	3	2	2	2	2	3	2	21	0	1								1	2	1	3	2	1	0	1	10	1	1	1
MN0032	28	2	3	1	1	2	1	1	1	7	3	3	5	5	1	4	21	3	3	3	3	1	1	1	2	3	1	21	0	1								1	0	0	0	0	0	1	2	3	1	1	1
NB0023	47	2	1	4	1	1	4	2	2	14	4	1	4	5	4	2	20	1	3	3	2	2	2	3	2	2	1	21	1	1								2	1	1	1	2	0	1	0	6	1	1	1
BS024	20	2	3	3	1	2	3	3	1	13	1	5	3	3	5	3	20	2	3	2	1	4	2	2	1	1	3	21	0	1								1	0	3	3	2	3	3	3	17	0
MN0022	63	1	2	1	1	1	4	4	1	12	4	1	5	4	1	5	20	2	2	2	2	3	2	2	2	3	1	21	1	3	0	2	1	1	1	1	0	10	2	2	1	1	0	1	1	8	0
KC0032	60	2	2	1	1	1	1	1	3	8	1	1	5	3	5	5	20	5	4	1	3	1	1	2	2	1	1	21	0	0								0	3	0	1	0	0	0	0	4	0
KC0042	23	1	2	1	1	1	1	1	1	6	5	1	5	5	3	1	20	3	2	2	2	2	2	2	3	2	1	21	3	0	3	3	0	0	3	2	0	14	1	3	3	1	2	3	0	13	1	1	0
SK003	30	2	2	1	1	1	1	1	1	6	1	2	5	5	1	5	19	4	2	2	2	1	1	2	4	2	1	21	1	0								1	1	0	1	0	0	1	1	4	1	1	1
KZ0019	46	2	1	2	4	4	4	4	2	20	2	4	4	2	2	4	18	1	2	2	3	3	2	3	3	1	1	21	0	0								0	0	1	1	0	0	1	0	3	1	1	1
MN0012	20	2	2	1	1	1	3	1	2	9	3	1	4	3	4	3	18	2	3	1	2	4	3	2	2	1	1	21	1	1								2	1	1	1	1	0	1	0	5	0
PW0012	32	2	2	1	1	1	1	1	5	10	1	5	4	1	1	5	17	3	3	1	1	3	2	3	3	1	1	21	1	0								1	1	0	1	1	1	1	0	5	1	1	1
NQ0029	19	2	2	2	1	1	1	1	1	7	5	1	5	2	3	1	17	4	4	4	3	1	1	1	1	1	1	21	0	0								0	1	1	1	1	1	1	1	7	0
BU0054	29	2	3	1	1	1	1	1	1	6	1	1	5	3	5	1	16	2	3	1	1	3	2	3	2	3	1	21	0	0								0	1	1	2	0	1	0	1	6	1	0	1
KWM0023	38	2	2	5	5	5	5	5	1	26	1	5	5	5	5	5	26	2	2	1	1	4	2	2	2	3	1	20	0	1								1	1	1	3	0	1	1	0	7	1	1	1
BA0028	36	2	2	1	1	1	1	1	1	6	1	5	5	5	5	5	26	3	3	3	1	1	1	3	3	1	1	20	0	0								0	0	0	0	0	0	0	0	0	0
LK001	45	2	1	1	1	1	4	1	3	11	1	5	5	5	5	4	25	3	1	1	1	3	1	1	4	4	1	20	1	0								1	0	0	0	0	0	0	0	0	1	1	1
KZ0035	22	1	3	2	4	1	1	4	2	14	4	4	3	4	4	5	24	2	2	2	2	1	1	2	4	1	3	20	1	0								1	0	0	0	0	2	0	0	2	1	1	1
KI0046	27	1	2	1	1	1	1	1	1	6	5	1	5	5	4	4	24	3	3	3	1	1	1	1	3	3	1	20	0	0								0	0	0	0	1	0	0	0	1	0
KWM007	23	2	2	5	5	5	5	4	4	28	5	1	5	5	5	2	23	2	2	2	1	3	3	1	2	2	2	20	1	0								1	0	0	1	2	1	1	1	6	1	0	1
KWE007	25	2	1	5	4	5	5	5	1	25	4	1	5	5	5	2	22	2	2	1	5	2	1	1	2	2	2	20	0	0								0	1	2	0	0	0	0	1	4	1	0	1
KWM0016	38	1	2	1	5	1	5	5	4	21	5	1	5	5	5	1	22	2	2	3	2	2	2	2	2	1	2	20	1	1								2	0	0	2	1	1	0	1	5	0
KC0041	29	1	3	4	1	4	1	4	2	16	5	1	5	5	5	1	22	2	2	2	4	3	1	2	1	1	2	20	1	1								2	1	0	1	0	0	0	0	2	0
BA006	34	2	3	4	1	1	1	1	2	10	5	1	5	4	5	2	22	1	3	1	2	2	1	3	4	2	1	20	0	1								1	1	0	1	1	0	0	0	3	1	0	1
SS0019	22	2	2	1	4	1	1	1	2	10	5	1	5	5	1	5	22	3	3	2	2	2	1	2	2	2	1	20	0	0								0	0	0	0	0	0	0	0	0	0
KL0015	38	2	1	1	1	1	1	4	1	9	5	1	5	5	5	1	22	1	2	4	1	2	3	2	2	2	1	20	1	1								2	1	1	1	1	1	1	1	7	1	1	1
BN005	78	2	1	1	1	1	1	1	1	6	5	1	5	5	5	1	22	1	5	1	1	1	1	1	3	5	1	20	0	1								1	0	0	1	0	0	0	0	1	1	0	1
MQ005	29	2	3	1	1	1	1	1	1	6	5	1	5	5	5	1	22	3	1	3	1	3	3	1	3	1	1	20	0	0								0	0	0	2	0	0	0	0	2	0
KC005	24	2	2	1	1	1	1	1	1	6	1	5	5	5	1	5	22	3	2	2	2	2	2	1	3	2	1	20	0	1								1	0	1	0	0	0	1	1	3	1	1	1
NA0020	19	2	2	1	1	1	1	1	1	6	5	1	5	5	4	2	22	2	2	4	2	2	2	1	2	2	1	20	1	0								1	1	1	0	0	0	1	1	4	1	0	1
NB006	30	2	1	3	4	4	2	4	2	19	4	2	5	4	4	2	21	2	2	1	1	1	2	3	4	3	1	20	0	1								1	0	0	1	0	0	1	1	3	0
NY0028	35	2	1	1	1	2	3	2	5	14	3	1	5	5	2	5	21	2	4	2	2	1	2	2	2	2	1	20	1	0								1	1	1	1	1	1	1	1	7	1	0	1
NQ0039	45	2	2	2	1	1	1	1	4	10	5	1	5	4	5	1	21	2	2	2	2	3	2	2	2	2	1	20	0	1								1	1	1	1	1	0	1	1	6	1	1	1
NB0021	40	2	2	1	1	1	4	1	2	10	4	2	5	5	4	1	21	2	2	2	3	1	1	3	2	3	1	20	2	0								2	1	2	1	0	0	1	0	5	1	1	1
BU0014	31	1	3	3	1	1	1	1	2	9	5	1	5	4	5	1	21	1	1	1	2	3	2	1	4	3	2	20	1	0								1	0	1	1	1	0	1	1	5	1	1	1
PW001	26	2	2	1	4	1	1	1	5	13	5	3	5	5	1	1	20	2	2	1	1	2	3	1	3	2	3	20	1	0								1	1	1	2	1	1	1	0	7	1	1	1
NB0010	73	1	1	4	4	1	3	4	1	17	3	2	4	5	4	1	19	2	2	2	2	2	2	3	2	2	1	20	1	0								1	1	1	1	1	0	0	0	4	0
NB0031	30	1	2	1	1	1	1	2	1	7	2	2	5	5	4	1	19	2	3	2	2	2	2	3	1	2	1	20	1	1								2	0	0	1	0	0	0	0	1	1	1	1
MN009	28	2	2	1	1	1	1	1	1	6	2	1	5	5	1	5	19	4	1	1	2	1	1	1	3	3	3	20	1	1								2	0	0	1	0	0	0	0	1	1	1	0
NA003	40	2	1	4	4	1	4	4	1	18	4	2	4	5	1	2	18	3	3	1	3	1	1	2	2	2	2	20	2	1								3	1	1	1	0	0	1	1	5	0
PW0013	26	1	3	1	3	1	1	1	5	12	5	1	5	1	5	1	18	4	4	1	1	1	1	2	4	1	1	20	0	3	1	0	0	0	0	0	0	4	0	0	1	0	0	0	0	1	1	1	1
NY0024	34	2	2	1	1	1	1	1	4	9	4	2	3	5	2	2	18	2	2	2	1	1	1	3	3	3	2	20	1	1								2	1	1	2	1	0	0	0	5	1	1	1
BK009	23	2	0	1	3	1	1	1	1	8	1	1	5	5	5	1	18	1	5	1	2	1	1	2	1	4	2	20	3	0	0	0	0	0	1	0	0	4	1	0	1	0	1	3	0	6	1	1	1
SK0024	37	2	1	1	1	1	1	1	1	6	5	1	5	5	1	1	18	2	2	2	2	2	2	2	2	2	2	20	0	0								0	0	0	1	0	0	0	0	1	1	0	1
KI0023	19	1	2	1	3	1	1	1	4	11	1	1	5	5	4	1	17	1	3	1	1	1	1	3	4	2	3	20	0	0								0	2	2	1	3	0	3	2	13	1	0	1
MN0023	32	2	2	1	1	1	1	1	1	6	4	5	3	3	1	1	17	2	1	1	4	2	1	2	2	2	3	20	2	1								3	3	0	1	0	0	1	0	5	0
SS0015	31	2	2	1	1	1	1	1	2	7	2	4	1	4	1	4	16	1	5	1	2	2	2	2	2	2	1	20	1	0								1	0	0	0	0	0	0	0	0	1	1	1
NA0035	20	2	2	1	1	1	1	1	5	10	5	2	4	2	1	1	15	2	3	2	2	2	2	2	2	2	1	20	1	1								2	1	1	1	1	1	1	1	7	1	1	1
SK0015	25	2	0	4	4	1	1	4	2	16	2	1	5	2	1	2	13	2	2	2	2	2	2	2	2	2	2	20	0	0								0	0	0	0	0	0	0	0	0	1	1	1
SS001	39	2	1	1	1	4	1	1	1	9	5	4	5	5	5	4	28	2	2	2	2	2	2	2	2	2	1	19	0	0								0	0	0	1	0	0	0	0	1	0
SK0028	46	2	1	1	3	1	1	1	1	8	4	4	5	5	5	5	28	2	2	1	2	2	1	2	2	3	2	19	1	0								1	0	0	0	0	0	0	0	0	0
KWM0021	23	2	2	5	5	5	5	5	1	26	1	5	5	5	5	5	26	2	3	3	1	1	1	3	1	3	1	19	0	2								2	0	3	2	0	0	0	3	8	1	1	1
KWE0019	40	2	1	5	4	5	5	3	1	23	5	1	5	5	5	5	26	2	1	1	2	2	2	2	2	3	2	19	1	1								2	1	0	0	0	0	1	0	2	1	1	1
MQ0016	38	2	2	1	1	1	1	3	1	8	5	1	5	5	5	5	26	3	2	1	1	3	1	3	3	1	1	19	1	0								1	0	0	1	0	0	2	1	4	0
BU0042	52	1	1	1	1	1	1	1	2	7	5	2	4	5	5	4	25	1	2	1	1	3	3	1	3	3	1	19	0	0								0	0	1	1	0	0	1	1	4	1	1	1
KWE0029	40	2	1	5	5	4	4	5	1	24	5	1	5	5	5	3	24	2	2	2	1	2	2	2	2	2	2	19	0	0								0	0	0	0	0	0	0	0	0	0
MB0026	24	2	1	1	1	1	4	2	3	12	5	4	5	5	2	3	24	3	1	1	1	3	1	4	3	1	1	19	1	0								1	1	0	3	0	1	1	0	6	0
BK0037	36	1	2	1	1	1	1	1	1	6	5	1	5	5	3	5	24	5	3	1	1	1	1	2	1	3	1	19	3	0	0	2	0	0	2	0	0	7	0	0	2	0	0	0	0	2	0
BK0017	31	2	2	1	3	1	1	3	5	14	3	4	5	5	5	1	23	1	2	2	3	1	1	3	3	2	1	19	1	0								1	0	0	3	0	0	3	0	6	1	1	1
NB0029	20	2	1	1	1	4	1	1	4	12	5	1	5	5	5	2	23	3	3	2	2	1	1	2	2	2	1	19	0	1								1	1	2	2	0	0	0	1	6	1	1	1
NA0036	34	2	3	1	1	1	1	4	2	10	2	2	5	4	5	5	23	2	3	3	2	1	1	2	1	3	1	19	1	1								2	1	0	1	1	0	1	1	5	1	1	1
KWE002	32	1	2	5	5	4	5	5	2	26	4	2	5	5	5	1	22	1	1	2	2	1	1	2	5	2	2	19	1	1								2	2	1	1	1	1	1	1	8	0
NY0027	36	2	1	4	4	1	1	3	2	15	4	3	5	5	2	3	22	1	3	2	2	1	1	3	2	3	1	19	1	1								2	0	1	1	1	0	2	1	6	1	1	1
MN002	30	1	3	2	1	2	4	4	1	14	4	4	3	4	5	2	22	3	3	1	1	2	1	3	3	1	1	19	2	0								2	0	2	2	0	0	0	0	4	1	1	0
KK0034	34	1	2	4	1	1	1	4	1	12	1	5	5	5	1	5	22	2	2	3	1	2	2	2	1	3	1	19	1	0								1	1	0	1	0	1	0	0	3	0
KL0019	60	2	1	1	1	1	1	4	2	10	2	5	5	3	3	4	22	1	1	1	3	3	1	3	3	2	1	19	0	0								0	0	0	0	0	0	0	1	1	1	0	1
PW0028	32	1	3	1	1	4	1	1	2	10	1	5	5	5	1	5	22	2	1	1	1	4	3	1	4	1	1	19	0	0								0	0	1	3	2	1	1	0	8	1	0	0
BN002	34	2	1	1	1	1	1	1	1	6	5	1	5	5	5	1	22	1	4	3	4	1	1	2	1	1	1	19	0	1								1	0	0	1	0	0	1	1	3	0
BS003	24	2	2	1	1	1	1	1	1	6	5	1	5	5	5	1	22	3	1	2	1	3	1	2	4	1	1	19	1	0								1	0	0	1	1	0	1	0	3	0
BK0014	56	2	2	1	1	1	1	1	1	6	5	1	5	5	5	1	22	3	3	1	1	2	1	1	3	3	1	19	1	0								1	0	0	0	0	0	0	0	0	0
KC0021	29	2	3	1	1	1	1	1	1	6	5	1	5	5	5	1	22	2	2	2	2	2	1	2	2	2	2	19	1	1								2	1	1	1	1	1	1	1	7	1	1	1
KWE008	39	1	2	4	4	4	2	5	4	23	4	1	5	5	5	1	21	2	2	2	2	2	2	2	2	2	1	19	1	1								2	0	0	0	0	0	2	0	2	1	1	1
KL006	63	1	3	1	1	4	1	4	3	14	4	1	4	5	5	2	21	4	1	1	1	2	2	2	4	1	1	19	0	1								1	1	0	0	0	0	0	0	1	1	0	0
SS0011	68	1	1	1	3	1	1	4	1	11	4	1	5	5	1	5	21	2	2	2	1	1	1	3	4	2	1	19	1	0								1	3	0	1	3	0	0	0	7	1	0	1
BS035	38	1	2	1	1	1	1	1	5	10	1	2	4	4	5	5	21	1	2	2	1	2	2	3	2	3	1	19	0	0								0	1	0	1	0	0	0	0	2	1	1	1
SK0019	42	2	2	1	4	2	1	1	1	10	4	1	5	4	5	2	21	2	2	2	2	2	1	2	2	2	2	19	1	1								2	0	1	3	0	1	3	1	9	1	1	1
NY003	42	2	2	4	1	4	1	1	2	13	2	4	4	4	2	4	20	3	2	1	2	2	2	2	2	2	1	19	1	0								1	1	1	1	1	0	0	1	5	0
BU009	70	1	1	1	1	1	1	3	1	8	3	1	5	4	5	2	20	1	2	1	3	1	2	3	1	3	2	19	0	1								1	0	1	0	0	0	1	1	3	1	0	1
MK0010	37	2	2	1	1	1	1	1	1	6	1	1	5	5	5	1	18	2	2	1	2	1	1	3	3	3	1	19	1	0								1	1	3	3	0	0	1	0	8	0
KI004	32	2	2	1	1	1	1	4	5	13	3	1	5	2	5	1	17	2	2	2	2	1	1	2	2	3	2	19	1	1								2	2	0	1	1	0	3	1	8	1	1	1
KWE0018	26	1	2	1	3	4	5	5	1	19	1	1	5	5	3	1	16	2	2	1	2	2	2	2	2	2	2	19	0	0								0	0	0	0	0	0	0	1	1	1	1	0
BK0021	42	2	1	1	1	1	1	1	1	6	5	1	5	3	1	1	16	1	1	2	2	2	2	3	2	2	2	19	1	1								2	1	1	1	1	1	1	1	7	1	0	0
KC0015	35	1	3	1	1	1	1	4	5	13	5	1	2	4	1	2	15	2	2	1	2	2	2	2	2	2	2	19	1	1								2	1	1	1	1	1	0	1	6	1	1	1
MB0024	28	1	2	4	1	1	1	1	2	10	5	2	5	5	5	5	27	3	3	1	3	1	1	1	1	3	1	18	1	0								1	0	0	1	0	0	1	0	2	0
MQ001	67	2	1	4	1	1	1	1	1	9	5	1	5	5	5	5	26	1	1	1	1	3	3	3	1	3	1	18	0	0								0	0	0	0	0	0	0	0	0	0
KC001	48	2	2	1	1	1	1	1	1	6	2	5	5	5	5	4	26	3	2	1	1	1	2	2	2	2	2	18	1	1								2	1	0	1	0	0	1	0	3	0
NA0014	30	1	2	2	3	1	1	1	5	13	4	4	5	5	5	2	25	1	3	1	2	2	1	2	2	3	1	18	1	1								2	1	1	1	1	1	0	1	6	1	1	0
PW0029	28	2	1	1	1	1	1	3	1	8	5	1	5	5	5	4	25	5	2	1	1	2	1	1	2	2	1	18	0	0								0	0	1	0	2	0	0	0	3	0
NB0013	33	2	1	3	2	4	2	4	2	17	4	2	5	5	5	3	24	2	2	2	3	1	1	3	2	1	1	18	1	1								2	1	0	1	1	0	1	1	5	1	1	1
BU006	56	2	3	4	3	4	1	3	1	16	5	4	4	5	5	1	24	3	3	1	1	3	1	1	3	1	1	18	1	0								1	0	1	0	0	0	0	1	2	1	1	1
BU0041	82	1	3	1	1	1	1	1	4	9	1	3	5	5	5	5	24	3	3	3	1	1	1	2	2	1	1	18	1	0								1	0	0	1	0	0	0	0	1	0
KI0040	25	2	3	1	4	1	4	4	1	15	4	2	5	5	5	2	23	2	3	1	1	1	1	3	1	3	2	18	0	1								1	0	1	0	0	0	1	1	3	0
MK005	22	2	3	4	1	1	4	3	1	14	2	2	5	5	5	4	23	2	2	1	2	2	1	1	4	2	1	18	1	0								1	1	0	1	0	0	1	1	4	0
BA0033	44	2	2	1	1	1	1	4	4	12	5	1	5	5	5	2	23	2	3	1	1	1	1	2	4	1	2	18	0	0								0	1	0	1	0	0	2	1	5	1	0	1
NA0021	54	2	1	1	4	1	1	1	2	10	3	2	5	5	4	4	23	2	1	1	2	2	2	2	2	2	2	18	1	1								2	1	1	1	1	1	1	0	6	0
KC0023	29	2	1	1	1	1	1	1	1	6	2	1	5	5	5	5	23	2	4	1	2	1	1	1	2	2	2	18	0	1								1	0	0	1	0	0	1	0	2	0
MK0031	41	2	1	1	1	1	1	1	1	6	2	1	5	5	5	5	23	1	1	1	2	4	2	3	1	2	1	18	0	0								0	0	1	1	0	1	1	1	5	0
KWM0013	26	2	1	5	5	5	5	5	1	26	1	1	5	5	5	5	22	2	2	1	3	2	2	1	2	2	1	18	0	0								0	0	0	0	0	0	2	0	2	0
KI0039	44	2	2	3	1	1	3	3	5	16	1	5	5	5	1	5	22	3	1	1	2	2	2	3	2	1	1	18	1	1								2	2	0	1	1	0	1	1	6	1	0	0
MN0028	34	1	3	1	4	1	1	4	2	13	5	1	4	4	5	3	22	1	1	1	3	4	3	1	2	1	1	18	1	0								1	0	1	1	0	1	0	0	3	1	1	0
BK005	31	2	0	3	3	1	1	1	3	12	1	5	3	5	3	5	22	3	1	1	2	1	1	1	3	3	2	18	1	1								2	0	0	0	0	0	1	0	1	1	1	1
BK0031	35	2	3	3	1	1	1	1	5	12	5	1	5	5	5	1	22	2	2	1	2	2	1	2	2	2	2	18	2	2								4	2	2	0	0	0	2	2	8	1	1	1
SK0031	35	2	2	1	4	1	1	3	1	11	1	4	5	5	2	5	22	1	3	1	1	1	1	3	3	3	1	18	1	0								1	0	0	0	0	0	0	1	1	0
BU007	24	2	3	1	1	1	4	1	2	10	5	1	5	5	5	1	22	3	3	1	1	1	1	2	2	3	1	18	1	1								2	0	0	1	0	0	1	1	3	0
NQ007	45	2	2	1	1	1	1	1	5	10	1	1	5	5	5	5	22	1	3	1	2	1	1	4	3	1	1	18	0	1								1	0	0	0	0	0	3	1	4	0
NB009	37	1	2	1	1	1	4	1	2	10	4	3	4	4	3	4	22	2	2	1	2	1	1	3	2	2	2	18	1	2								3	1	1	2	1	0	1	1	7	1	1	0
BS029	35	2	3	1	1	4	1	1	1	9	4	2	5	5	4	2	22	2	2	2	2	2	1	2	2	1	2	18	0	1								1	1	0	0	0	0	1	1	3	0
SS0012	45	2	0	1	4	1	1	1	1	9	1	5	5	5	1	5	22	4	2	1	1	2	1	2	2	2	1	18	0	1								1	0	1	0	0	0	0	0	1	0
MK0033	55	1	3	1	1	1	4	1	1	9	2	2	5	3	5	5	22	4	1	1	3	2	1	1	3	1	1	18	0	0								0	1	2	3	0	0	3	0	9	1	0	0
NQ0025	21	2	3	1	1	1	1	1	1	6	1	5	5	5	1	5	22	3	3	1	3	1	1	2	1	1	2	18	2	0								2	2	0	1	0	2	2	2	9	1	1	1
LK0026	33	1	3	1	1	1	1	1	1	6	5	1	5	4	5	2	22	3	2	2	1	2	1	2	3	1	1	18	0	0								0	0	0	0	0	0	0	0	0	0
MK0025	37	2	2	1	1	1	1	1	1	6	1	1	5	5	5	5	22	2	3	1	2	2	2	3	1	1	1	18	0	0								0	0	0	0	0	0	0	0	0	1	0	0
MN006	20	2	3	3	4	2	1	4	1	15	5	2	2	5	5	2	21	2	2	3	2	1	2	2	1	2	1	18	0	1								1	0	0	1	1	1	3	0	6	0
SS0028	45	2	1	1	3	1	1	4	1	11	5	1	5	5	4	1	21	2	2	1	2	2	2	2	2	2	1	18	0	0								0	0	1	0	0	1	0	1	3	1	1	1
BU0048	68	1	3	1	1	1	1	2	4	10	2	1	5	4	5	4	21	2	3	1	1	2	2	2	2	2	1	18	0	1								1	0	0	1	0	0	1	1	3	1	0	0
BA0016	62	1	2	1	1	1	1	1	1	6	1	5	5	4	1	5	21	3	3	2	1	1	1	2	2	1	2	18	1	0								1	1	0	0	0	3	1	0	5	1	0	1
KI0037	25	2	2	3	4	4	1	4	3	19	5	1	4	4	5	1	20	3	4	1	1	2	2	1	1	2	1	18	1	0								1	0	0	2	1	0	1	1	5	1	1	1
MN0014	25	2	1	3	1	1	4	3	2	14	2	1	5	4	3	5	20	3	4	1	2	1	1	2	2	1	1	18	1	0								1	0	0	1	0	0	0	0	1	0
BA003	28	2	3	2	1	2	4	2	1	12	5	1	4	4	5	1	20	2	4	1	1	1	2	1	4	1	1	18	1	0								1	1	1	3	1	0	3	1	10	1	0	1
BN0030	59	1	1	3	1	1	1	1	5	12	5	1	3	5	5	1	20	2	2	1	4	1	1	2	2	2	1	18	0	1								1	0	0	1	0	0	1	0	2	0
NY0034	42	2	3	1	1	1	1	4	1	9	5	1	4	4	4	1	19	1	1	1	1	1	2	2	3	3	3	18	1	1								2	2	2	2	1	1	1	1	10	0
NB0011	25	2	2	2	4	4	4	1	2	17	2	2	5	5	2	2	18	3	2	2	1	1	1	3	2	2	1	18	1	1								2	1	1	1	1	0	0	0	4	1	1	1
PW0033	20	2	2	1	4	4	1	1	1	12	5	1	5	5	1	1	18	3	2	1	2	1	1	2	2	2	2	18	1	1								2	1	2	3	1	1	1	2	11	0
BU0010	55	1	3	1	1	3	1	1	2	9	5	1	5	5	1	1	18	1	2	1	1	2	1	1	5	3	1	18	1	0								1	0	0	0	0	0	1	0	1	1	0	1
NQ003	50	2	2	1	1	1	1	1	2	7	1	5	5	2	1	4	18	3	2	1	3	1	1	3	2	1	1	18	1	1								2	0	1	1	1	0	1	1	5	0
NA0024	21	2	1	1	1	1	1	1	1	6	5	1	5	5	1	1	18	5	1	1	1	1	1	1	3	3	1	18	3	3	3	3	3	3	0	1	0	19	1	1	1	1	0	1	1	6	0
KWE0021	58	2	0	4	3	5	5	5	1	23	1	1	1	1	5	1	10	2	2	1	1	1	1	2	2	2	4	18	0	1								1	1	2	2	1	0	1	0	7	1	1	1
BU004	56	2	3	2	1	1	4	1	5	14	5	5	4	5	5	5	29	1	2	1	3	3	1	2	1	2	1	17	3	1	1	1	1	1	1	1	0	10	1	1	1	1	0	1	1	6	1	1	1
MQ0023	35	1	3	1	1	4	1	3	1	11	5	2	5	5	5	5	27	2	1	1	2	1	1	2	5	1	1	17	0	0								0	1	0	1	0	0	1	0	3	0
BN0025	48	2	1	1	1	1	1	1	1	6	5	5	5	5	4	3	27	2	2	1	1	2	2	3	2	1	1	17	1	1								2	1	1	1	0	1	1	1	6	0
KWE0013	33	1	1	5	5	5	5	1	2	23	1	5	5	5	5	5	26	1	1	1	1	1	1	2	4	2	3	17	0	0								0	1	1	1	0	0	0	1	4	1	1	1
NQ0028	31	1	2	1	1	1	1	4	4	12	4	5	5	5	2	5	26	2	2	2	2	1	1	1	2	2	2	17	3	1	1	1	1	1	0	0	0	8	0	0	1	0	0	1	1	3	0
NA0039	56	2	2	1	1	1	4	1	2	10	5	1	4	5	5	5	25	5	2	1	2	1	1	1	2	1	1	17	0	0								0	0	0	0	0	0	0	0	0	0
BU0043	52	2	1	1	1	1	1	1	1	6	1	4	5	5	5	5	25	2	3	1	2	1	1	3	2	1	1	17	1	0								1	0	1	1	0	0	0	1	3	0
NY001	39	2	2	3	4	4	4	4	2	21	4	2	5	5	5	3	24	2	3	1	2	1	1	2	2	1	2	17	0	1								1	2	1	1	0	0	0	1	5	1	0	1
NQ0019	62	2	2	3	3	1	1	3	5	16	5	1	5	5	5	3	24	4	3	1	1	2	1	1	1	1	2	17	0	0								0	1	1	1	1	0	3	0	7	0
NQ004	33	1	2	1	1	1	4	4	4	15	5	4	5	4	2	4	24	3	1	1	3	1	3	1	2	1	1	17	0	0								0	0	0	0	2	0	2	0	4	0
KL009	54	1	1	1	3	1	1	3	1	10	5	1	5	5	5	3	24	3	2	1	1	1	1	2	2	2	2	17	1	2								3	0	0	0	0	0	1	1	2	1	1	1
KL0014	38	2	1	1	1	1	1	1	1	6	3	1	5	5	5	5	24	2	2	1	1	2	2	1	2	3	1	17	1	0								1	1	0	0	0	0	1	1	3	0
NB0025	51	2	2	4	4	4	1	1	3	17	5	1	5	5	4	3	23	3	2	1	2	1	2	2	2	1	1	17	0	0								0	0	0	0	0	0	0	0	0	1	0	0
MQ0030	26	1	3	1	1	1	1	1	4	9	5	2	5	5	1	5	23	3	2	1	1	3	3	1	1	1	1	17	0	0								0	1	0	1	0	0	0	0	2	0
SK008	27	2	2	4	1	1	1	1	1	9	4	2	4	4	5	4	23	2	1	1	2	2	2	2	2	2	1	17	1	1								2	3	2	2	2	2	1	0	12	1	0	1
SK0027	26	2	1	2	1	1	1	1	1	7	4	1	5	4	5	4	23	2	1	1	2	2	2	2	2	2	1	17	0	0								0	0	0	0	0	0	0	0	0	0
BA0023	49	2	2	1	1	1	1	1	1	6	5	1	5	5	5	2	23	1	2	1	1	2	3	3	2	1	1	17	0	0								0	1	1	1	0	1	0	1	5	1	1	1
MB0015	35	2	2	1	1	1	1	1	1	6	5	1	5	5	5	2	23	3	3	1	1	1	1	1	3	2	1	17	1	0								1	2	0	1	1	0	1	1	6	0
BN007	34	1	1	1	4	1	4	1	1	12	2	5	5	5	1	4	22	2	3	1	1	1	1	5	1	1	1	17	1	0								1	1	0	3	0	0	1	1	6	0
KK0031	35	1	2	1	1	1	1	1	4	9	5	5	5	1	1	5	22	2	2	1	1	2	1	2	3	2	1	17	0	1								1	1	0	1	0	0	0	1	3	0
LK0038	56	2	1	1	4	1	1	1	1	9	1	5	5	5	1	5	22	1	3	3	1	3	1	1	2	1	1	17	0	0								0	0	0	0	0	0	0	0	0	1	0	0
SK002	48	2	1	1	1	4	1	1	1	9	5	1	5	4	5	2	22	1	2	2	2	2	1	2	2	2	1	17	1	1								2	1	1	1	2	0	0	2	7	0
MQ0035	34	2	2	2	1	1	1	1	2	8	1	5	5	5	1	5	22	2	2	1	2	2	1	2	2	2	1	17	0	0								0	1	0	1	0	0	0	1	3	1	0	1
BU0053	52	2	1	2	1	1	1	1	1	7	5	1	5	5	5	1	22	3	2	1	1	1	1	1	3	3	1	17	1	0								1	0	1	1	1	0	1	1	5	0
KL002	49	2	0	1	1	1	1	1	1	6	1	5	5	5	1	5	22	4	1	1	1	1	1	2	1	4	1	17	0	0								0	0	0	3	1	0	1	0	5	1	0	1
KC0022	60	2	0	1	1	1	1	1	1	6	1	5	5	5	1	5	22	1	2	2	1	2	1	2	4	1	1	17	0	0								0	0	2	2	0	0	1	0	5	1	1	1
KK0025	58	2	0	1	1	1	1	1	1	6	1	5	5	5	1	5	22	2	1	1	2	2	2	2	2	2	1	17	0	1								1	1	1	1	0	1	0	1	5	1	1	1
MK0011	39	2	1	1	1	1	1	1	1	6	5	1	5	5	5	1	22	2	1	1	3	2	2	1	2	2	1	17	1	0								1	1	1	1	0	0	1	0	4	0
NA001	40	2	2	4	1	1	1	1	1	9	4	1	5	4	5	2	21	3	1	1	2	2	3	2	1	1	1	17	0	0								0	0	0	1	0	0	1	1	3	0
BA0024	25	2	2	1	1	1	1	1	1	6	1	1	5	5	5	4	21	2	1	1	1	2	1	2	3	3	1	17	1	1								2	1	1	1	2	1	2	3	11	0
BK0010	22	1	1	1	1	1	1	1	1	6	5	4	1	5	5	1	21	3	3	1	2	1	1	2	1	2	1	17	1	0								1	0	0	1	0	0	0	1	2	0
SK0025	46	1	1	1	1	1	1	1	1	6	4	1	5	5	4	2	21	1	1	1	3	1	1	4	1	3	1	17	1	0								1	0	0	1	0	0	0	1	2	1	0	1
NB0032	30	2	2	4	4	1	4	1	2	16	4	1	4	5	4	2	20	2	2	2	2	1	1	2	2	2	1	17	1	1								2	1	0	1	2	1	0	1	6	1	1	1
BN0026	25	2	1	1	1	1	1	1	5	10	1	1	5	5	5	3	20	2	2	2	2	1	1	1	2	2	2	17	0	2								2	1	1	1	0	0	1	0	4	0
BK0030	26	1	1	1	1	1	1	1	1	6	4	2	5	5	3	1	20	1	2	1	2	2	1	2	2	2	2	17	1	1								2	1	2	2	3	3	3	2	16	1	1	1
KC0025	32	1	2	1	1	1	1	1	1	6	1	3	3	3	5	5	20	1	2	1	2	2	1	2	3	2	1	17	0	0								0	0	0	1	0	0	1	1	3	1	1	1
LK0016	52	2	2	1	1	1	1	1	1	6	2	1	5	5	5	2	20	3	2	2	1	2	1	2	2	1	1	17	0	0								0	0	0	3	1	0	0	1	5	1	1	1
NY0033	49	2	1	4	1	1	1	1	3	11	2	1	5	5	1	5	19	3	2	1	2	1	1	2	2	2	1	17	1	0								1	0	0	0	0	0	0	1	1	1	1	1
PW005	22	1	1	1	1	1	1	1	5	10	1	5	5	2	2	4	19	2	1	1	1	3	1	1	3	3	1	17	3	0	0	0	3	1	0	0	0	7	0	0	0	2	2	0	0	4	1	0	1
KK0019	34	2	2	1	1	1	1	2	5	11	5	1	1	5	5	1	18	4	2	1	1	3	1	1	2	1	1	17	1	0								1	0	0	0	0	0	1	0	1	0
KWE0032	30	1	1	5	5	5	5	5	1	26	4	1	5	5	1	1	17	2	2	1	2	2	1	2	2	2	1	17	2	1								3	1	0	2	1	1	1	1	7	0
KZ004	32	2	3	1	3	1	1	4	2	12	4	2	4	4	1	2	17	2	1	1	2	2	2	2	2	2	1	17	1	0								1	0	0	1	1	0	1	1	4	1	1	1
MQ006	34	1	2	1	1	1	1	1	1	6	1	5	5	1	1	3	16	2	3	1	1	2	1	3	2	1	1	17	0	0								0	1	0	0	0	0	2	0	3	1	0	1
KWM0033	41	2	2	5	5	5	5	4	2	26	5	5	5	5	5	5	30	2	1	1	1	1	1	4	2	2	1	16	0	0								0	0	0	2	0	0	0	1	3	1	1	1
MQ0021	28	1	2	1	1	1	1	1	1	6	5	5	5	5	5	5	30	1	1	1	1	3	1	3	1	3	1	16	0	0								0	0	0	0	0	0	0	0	0	0
BS005	24	2	2	1	3	1	4	1	1	11	1	5	5	5	5	5	26	1	2	2	3	3	1	1	1	1	1	16	0	0								0	1	0	0	0	0	0	0	1	1	0	1
BN0021	54	2	3	1	4	1	1	1	1	9	1	5	5	5	5	5	26	1	1	1	5	2	1	1	2	1	1	16	0	0								0	0	0	1	0	0	0	0	1	0
KC0029	37	2	2	1	1	1	1	1	1	6	5	2	5	5	5	4	26	2	2	1	1	3	1	2	2	1	1	16	0	0								0	1	0	1	0	0	0	1	3	1	0	1
NY0035	56	2	2	4	4	1	1	1	3	14	5	3	5	5	4	3	25	2	2	1	2	1	1	2	1	2	2	16	0	1								1	0	0	1	0	0	1	0	2	1	1	1
NA0015	18	1	2	1	1	1	1	4	5	13	1	5	5	5	4	5	25	2	2	1	2	1	1	2	2	2	1	16	1	0								1	1	0	0	1	0	1	1	4	0
MN003	26	1	3	1	1	1	1	4	1	9	4	2	5	5	5	4	25	1	2	2	1	1	1	3	3	1	1	16	0	0								0	0	0	0	0	0	2	0	2	0
BU0055	48	1	3	1	1	1	1	3	1	8	2	4	5	5	5	4	25	1	2	1	1	3	1	2	2	2	1	16	0	0								0	0	1	0	0	0	1	0	2	1	0	1
NB003	25	2	1	1	4	1	4	1	3	14	4	4	4	5	4	3	24	3	1	1	2	1	1	1	3	2	1	16	0	0								0	1	1	1	0	0	1	0	4	1	0	0
SS005	48	2	1	4	1	1	1	1	3	11	4	2	5	5	5	3	24	2	1	1	3	1	1	1	3	2	1	16	0	0								0	0	0	0	0	0	1	0	1	0
MB0016	30	2	2	4	1	1	1	2	1	10	2	4	5	5	4	4	24	3	1	1	1	1	1	3	3	1	1	16	1	1								2	1	0	1	0	0	0	0	2	0
MQ002	27	2	2	1	1	1	1	4	1	9	1	4	5	5	5	4	24	1	3	1	1	1	1	3	1	3	1	16	1	1								2	0	0	1	1	1	1	2	6	1	1	1
MK007	23	2	3	1	1	1	4	1	5	13	2	5	5	5	5	1	23	2	4	1	1	1	1	1	3	1	1	16	1	2								3	0	0	0	0	0	0	0	0	0
MN0024	65	1	1	1	1	1	1	4	3	11	1	5	5	4	3	5	23	1	2	1	4	1	1	2	1	2	1	16	0	2								2	0	3	1	0	3	1	0	8	1	1	1
NB0030	40	1	2	3	1	1	3	1	2	11	4	2	5	5	5	2	23	2	1	2	3	1	1	2	2	1	1	16	1	1								2	1	2	1	0	0	1	1	6	1	1	1
BS022	60	2	2	1	1	1	1	4	1	9	1	5	5	5	5	2	23	2	1	2	2	1	1	2	2	2	1	16	1	1								2	1	2	1	0	1	0	0	5	0
MB005	36	1	1	1	1	1	1	1	4	9	3	4	5	2	5	4	23	3	2	1	1	2	2	2	1	1	1	16	1	1								2	0	0	0	0	1	0	0	1	0
SS003	32	2	1	4	1	1	1	1	1	9	2	1	5	5	5	5	23	2	2	1	4	1	1	2	1	1	1	16	0	0								0	0	0	0	0	0	0	0	0	1	1	1
LK0014	41	2	1	1	1	1	1	1	1	6	5	1	5	5	5	2	23	3	1	1	1	1	1	3	3	1	1	16	0	0								0	1	0	0	1	0	1	0	3	1	1	1
BN0016	48	1	1	1	3	1	1	3	3	12	5	1	5	5	5	1	22	2	2	2	2	1	1	2	2	1	1	16	0	1								1	0	0	0	0	0	1	0	1	1	1	1
NY006	22	1	1	1	3	1	1	1	5	12	5	1	5	5	5	1	22	2	2	1	2	2	1	2	2	1	1	16	1	0								1	1	3	0	0	0	1	1	6	0
BN0013	26	1	2	1	1	1	1	1	5	10	5	1	5	5	3	3	22	1	2	1	1	2	1	3	1	3	1	16	1	1								2	1	1	1	3	1	0	1	8	1	1	1
KL0013	40	2	1	1	1	1	1	4	2	10	5	1	5	5	5	1	22	2	2	2	1	1	1	2	2	2	1	16	0	0								0	0	0	0	0	0	1	1	2	0
SK005	45	1	1	1	1	1	1	4	1	9	5	1	5	5	5	1	22	2	2	2	1	2	2	1	1	2	1	16	0	0								0	3	1	0	0	0	1	1	6	0
MK0013	38	2	2	1	1	1	1	1	2	7	5	1	5	5	5	1	22	2	1	1	2	2	2	2	1	2	1	16	0	1								1	1	1	1	1	1	1	1	7	1	1	0
BA0020	25	1	3	1	1	1	1	1	1	6	5	1	5	5	5	1	22	2	1	1	2	1	1	3	1	1	3	16	0	0								0	1	2	2	1	1	0	2	9	1	0	0
BN006	57	1	1	1	1	1	1	1	1	6	1	5	5	5	5	1	22	2	2	2	1	1	1	2	2	2	1	16	0	0								0	0	0	3	0	0	0	1	4	1	1	1
KK0033	38	1	2	1	1	1	1	1	1	6	1	5	5	5	1	5	22	1	2	2	1	2	1	2	2	2	1	16	0	0								0	0	0	0	0	0	0	0	0	0
KWE0027	52	1	1	5	4	5	4	5	3	26	1	5	4	5	1	5	21	2	2	2	2	1	2	2	1	1	1	16	0	0								0	0	0	0	0	0	0	0	0	1	1	1
KWE0015	26	1	3	4	5	5	4	4	2	24	1	5	5	4	2	4	21	3	2	1	1	1	1	2	3	1	1	16	0	0								0	1	0	1	0	0	1	0	3	1	0	0
LK007	47	2	1	3	1	1	1	4	2	12	4	1	5	5	4	2	21	1	1	1	1	1	3	3	2	1	2	16	1	1								2	1	0	1	0	0	0	0	2	1	0	1
SK006	48	2	1	1	1	1	1	4	1	9	5	2	4	4	4	2	21	2	2	1	1	1	2	2	2	2	1	16	0	0								0	0	0	0	0	0	0	1	1	0
MK0034	34	1	3	1	1	1	1	1	1	6	1	5	5	3	2	5	21	2	1	1	1	1	1	3	1	3	2	16	0	1								1	1	1	2	3	0	2	0	9	1	1	1
NB002	40	2	2	4	1	2	1	4	4	16	2	4	5	4	2	3	20	1	2	2	3	1	1	1	1	3	1	16	0	0								0	0	0	0	0	0	0	0	0	0
NA0028	35	2	1	1	1	4	4	4	1	15	5	1	5	5	3	1	20	2	1	1	2	2	2	1	2	2	1	16	3	0	2	3	0	0	0	0	0	8	0	0	1	1	1	1	1	5	1	1	1
BA007	39	1	3	1	3	4	1	4	1	14	5	1	5	2	5	2	20	1	3	1	3	1	1	1	3	1	1	16	2	0								2	0	0	2	0	0	2	2	6	1	1	1
SS0024	53	1	1	1	4	1	1	3	3	13	2	1	5	5	2	5	20	2	2	2	2	1	1	2	2	1	1	16	1	1								2	1	1	1	1	0	0	0	4	0
PW0011	38	1	0	1	1	3	1	1	5	12	1	5	3	3	3	5	20	3	3	1	1	1	1	3	1	1	1	16	0	0								0	1	0	0	0	0	0	0	1	1	1	0
NA0037	36	2	2	2	1	1	1	1	5	11	3	1	5	5	1	5	20	2	2	2	2	1	1	2	2	1	1	16	1	1								2	1	0	1	0	0	1	1	4	0
KL0021	27	2	1	1	1	1	1	1	1	6	5	1	5	5	3	1	20	2	2	1	3	1	1	2	2	1	1	16	0	0								0	1	0	0	0	0	1	1	3	0
MQ0025	70	2	0	1	1	1	1	1	1	6	5	1	5	5	3	1	20	1	2	1	3	1	1	2	1	3	1	16	0	0								0	0	0	0	0	0	1	0	1	0
KC0013	28	2	2	1	1	1	1	1	1	6	1	1	5	5	5	3	20	3	2	1	1	1	1	2	2	2	1	16	0	0								0	1	0	0	0	0	1	0	2	1	0	1
KZ0015	30	2	1	4	2	4	4	4	3	21	3	2	4	4	2	4	19	2	2	1	2	1	2	2	2	1	1	16	1	0								1	1	0	1	0	1	0	1	4	1	1	1
NB0027	25	2	1	3	4	4	1	4	2	18	1	4	4	4	1	5	19	1	2	1	2	1	1	2	2	2	2	16	1	1								2	1	1	0	0	0	0	0	2	1	1	1
KK0015	28	2	0	4	4	1	1	1	3	14	4	2	3	4	4	2	19	1	3	1	2	1	1	1	3	2	1	16	2	1								3	1	0	1	0	0	0	0	2	1	0	1
SK0020	43	1	1	1	4	1	1	1	1	9	1	5	5	2	2	4	19	1	1	1	2	2	2	2	2	2	1	16	0	0								0	0	0	0	0	0	0	0	0	0
NB0016	44	1	1	2	3	4	1	4	2	16	2	2	3	4	4	2	17	2	2	2	1	1	1	4	1	1	1	16	1	0								1	1	1	0	0	0	0	0	2	1	1	1
MN008	23	2	2	1	4	1	4	3	1	14	1	5	4	1	1	5	17	1	4	1	2	1	1	1	2	2	1	16	0	2								2	0	0	1	0	0	2	0	3	0
KK0016	43	2	1	1	1	1	1	1	3	8	1	5	1	5	1	4	17	1	2	2	3	1	1	2	2	1	1	16	1	0								1	1	0	0	0	0	1	0	2	0
BK0023	22	2	1	1	1	1	1	1	1	6	5	1	5	3	1	1	16	2	4	1	1	1	1	2	1	1	2	16	2	2								4	1	0	0	0	0	0	1	2	0
BK006	48	2	1	1	1	1	1	3	3	10	2	1	3	3	5	1	15	3	3	1	1	2	1	2	1	1	1	16	0	0								0	0	0	0	0	0	0	1	1	0
KI003	22	2	2	1	1	1	1	4	2	10	1	1	4	5	1	1	13	1	3	1	2	1	1	4	1	1	1	16	0	0								0	1	1	1	0	1	0	0	4	0
KL0033	40	2	1	3	1	1	1	1	1	8	4	4	5	5	5	4	27	2	2	1	2	1	1	2	2	1	1	15	2	0								2	0	1	0	0	0	0	0	1	0
KWM0031	46	2	2	5	5	5	5	3	3	26	5	5	5	5	5	1	26	1	1	1	2	2	1	2	2	2	1	15	1	2								3	1	0	2	0	0	1	3	7	1	1	1
BN0034	63	2	3	1	1	3	1	1	1	8	5	1	5	5	5	5	26	2	2	2	2	1	1	1	2	1	1	15	1	0								1	0	0	1	0	0	0	1	2	0
NQ009	34	2	2	1	1	1	1	1	3	8	1	5	5	5	5	5	26	1	3	1	2	1	1	2	2	1	1	15	0	0								0	1	0	1	0	0	1	0	3	0
MK0029	48	2	2	1	1	1	1	1	1	6	5	1	5	5	5	5	26	4	3	1	1	1	1	1	1	1	1	15	1	1								2	1	1	1	1	1	1	1	7	1	1	1
MB0047	22	1	2	4	1	4	4	4	3	20	4	4	4	5	5	3	25	3	2	1	1	1	1	2	2	1	1	15	2	2								4	0	0	2	0	0	2	3	7	0
BA0027	23	2	0	1	1	1	4	1	1	9	4	1	5	5	5	5	25	1	1	1	2	1	1	2	2	2	2	15	1	1								2	0	1	1	0	0	1	0	3	0
NA0017	32	2	2	1	1	1	1	1	2	7	4	5	5	5	1	5	25	2	2	1	1	2	1	1	2	2	1	15	1	1								2	1	1	1	3	1	1	1	9	1	0	1
SK0022	19	2	2	1	4	1	4	3	3	16	2	4	5	4	5	4	24	2	2	2	1	1	1	2	2	1	1	15	1	0								1	0	0	0	0	0	0	0	0	1	1	1
MQ0017	22	2	3	1	1	1	1	3	1	8	5	1	5	5	5	3	24	2	1	1	1	2	2	2	1	2	1	15	0	0								0	0	0	1	0	0	0	0	1	1	1	1
BS002	36	2	2	1	1	1	1	1	2	7	1	5	5	5	4	4	24	2	1	1	2	2	1	3	1	1	1	15	0	0								0	0	3	0	0	0	0	0	3	1	1	1
BU0052	28	2	1	1	1	1	1	1	2	7	5	1	5	5	5	3	24	3	1	1	1	1	2	1	3	1	1	15	1	2								3	0	0	1	0	1	1	0	3	1	0	1
MN007	26	1	3	1	1	1	1	1	2	7	5	1	5	5	4	4	24	1	3	1	1	3	1	1	2	1	1	15	0	0								0	0	0	0	2	0	2	0	4	1	1	1
NQ0037	21	2	3	1	3	3	1	4	5	17	5	2	5	5	1	5	23	1	1	1	3	2	1	2	1	2	1	15	1	0								1	1	0	0	0	0	0	1	2	1	1	1
NY0019	35	2	2	4	4	1	1	1	2	13	4	2	5	5	4	3	23	2	2	2	1	1	1	3	1	1	1	15	0	0								0	0	0	0	0	0	0	0	0	0
KK0014	38	2	1	1	3	1	1	1	5	12	1	5	5	5	2	5	23	1	2	1	1	2	1	2	2	2	1	15	0	0								0	0	0	1	0	0	0	0	1	1	0	0
SS0033	42	1	2	4	3	1	1	1	1	11	1	5	5	5	2	5	23	2	1	1	4	1	1	1	2	1	1	15	3	3	0	0	0	1	0	1	0	8	0	0	1	0	0	2	0	3	0
SK0023	36	1	1	1	1	1	1	1	2	7	5	4	4	4	4	2	23	1	1	1	1	2	2	2	2	2	1	15	0	0								0	1	0	1	0	0	0	1	3	1	1	1
KL007	27	2	3	1	1	1	1	1	1	6	5	4	5	5	2	2	23	1	1	1	2	1	1	2	2	2	2	15	2	2								4	0	0	0	0	0	0	0	0	0
KL0030	50	2	1	1	1	1	1	1	1	6	3	3	5	5	5	2	23	2	2	1	1	1	1	2	2	2	1	15	0	0								0	0	0	0	0	0	0	1	1	1	1	1
KWM004	39	2	1	5	5	5	5	5	1	26	5	1	5	5	5	1	22	1	1	1	1	1	1	1	5	2	1	15	0	1								1	1	0	1	0	0	2	1	5	1	0	1
KWM0024	52	1	1	5	5	5	5	5	1	26	5	1	5	5	5	1	22	1	1	1	1	1	1	2	1	1	5	15	0	0								0	0	0	1	0	0	0	0	1	1	0	0
KWE0028	46	1	1	4	5	5	4	4	1	23	5	1	5	5	1	5	22	2	1	1	2	2	1	1	2	2	1	15	0	0								0	0	0	0	0	1	0	0	1	0
KWE0030	38	2	1	4	3	5	5	5	1	23	5	1	5	5	5	1	22	1	2	1	2	2	1	2	1	2	1	15	0	0								0	0	0	0	0	0	0	0	0	0
NB004	19	2	2	3	4	4	3	4	2	20	2	4	5	4	4	3	22	2	2	2	1	1	1	2	2	1	1	15	0	0								0	0	1	0	0	1	0	0	2	1	1	1
MB0045	39	2	3	4	1	4	4	1	2	16	4	1	5	5	5	2	22	3	1	1	2	1	2	1	2	1	1	15	2	0								2	0	0	0	0	0	0	0	0	0
NY0038	25	2	3	4	1	4	1	1	3	14	5	2	4	5	4	2	22	2	1	1	1	3	1	2	1	2	1	15	2	0								2	0	2	0	0	0	0	1	3	0
SK0026	31	1	1	1	3	1	4	1	2	12	5	1	5	5	5	1	22	1	3	2	2	1	1	1	1	2	1	15	3	0	0	1	0	0	1	0	1	6	0	1	0	0	0	1	1	3	1	1	1
BS008	28	1	3	2	1	2	1	1	4	11	5	1	4	5	5	2	22	3	2	1	1	1	1	2	2	1	1	15	0	0								0	0	1	1	1	0	1	0	4	0
BS012	20	2	2	1	1	4	3	1	1	11	5	1	2	5	5	4	22	1	2	1	1	2	1	2	2	1	2	15	0	1								1	2	0	0	2	3	0	1	8	0
KC004	35	2	1	4	1	1	1	1	3	11	3	1	5	5	5	3	22	2	2	1	2	1	1	2	2	1	1	15	0	0								0	0	0	1	1	0	1	1	4	1	1	1
KK0036	45	2	1	1	1	1	1	1	5	10	1	5	5	5	1	5	22	1	2	1	1	1	1	3	2	2	1	15	2	3	0	1	1	0	0	0	0	7	0	1	1	0	0	1	2	5	0
NY0020	28	2	2	1	1	1	1	1	5	10	5	1	5	5	5	1	22	3	2	1	1	1	1	2	2	1	1	15	1	0								1	0	0	0	1	1	1	1	4	1	1	1
BN0022	29	2	1	1	3	1	1	1	1	8	5	1	5	5	5	1	22	1	5	1	1	1	1	2	1	1	1	15	0	0								0	0	0	1	0	0	1	1	3	1	1	1
BS006	21	2	3	2	1	1	1	1	2	8	5	1	5	5	5	1	22	2	1	1	1	2	1	2	2	2	1	15	0	0								0	0	0	0	0	0	0	1	1	0
BS016	21	2	3	2	1	1	1	1	1	7	1	1	5	5	5	5	22	2	1	1	1	2	2	1	2	2	1	15	1	0								1	1	1	3	0	0	1	1	7	0
BK0028	36	2	1	1	1	1	1	1	1	6	1	1	5	5	5	5	22	1	1	1	3	1	1	2	3	1	1	15	1	0								1	0	0	1	1	0	1	1	4	0
KC0033	38	1	2	1	1	1	1	1	1	6	5	1	5	4	5	2	22	2	2	1	1	1	1	2	2	2	1	15	0	0								0	0	0	0	0	0	0	0	0	1	0	0
NY005	60	2	2	3	4	3	4	3	4	21	3	4	5	5	1	3	21	2	2	1	2	1	1	2	2	1	1	15	1	1								2	1	1	1	0	0	0	0	3	0
KK0011	75	2	0	3	4	1	4	4	1	17	4	1	5	5	4	2	21	2	2	1	1	1	1	2	2	2	1	15	1	1								2	1	2	2	0	0	0	1	6	1	1	1
SS0016	45	2	1	1	1	1	4	1	2	10	2	5	3	3	3	5	21	1	2	1	2	2	1	2	1	2	1	15	0	1								1	1	0	0	0	0	0	0	1	0
BS026	58	2	0	1	1	1	1	3	2	9	1	5	4	5	5	1	21	2	1	1	1	2	1	2	3	1	1	15	0	0								0	0	0	1	1	0	0	1	3	0
KC0024	28	2	1	1	4	1	1	1	1	9	5	1	4	5	5	1	21	2	2	2	1	1	1	1	2	1	2	15	0	0								0	0	0	1	0	0	1	0	2	0
KI0036	37	2	2	3	1	1	1	1	1	8	4	1	5	4	5	2	21	1	3	1	1	3	1	2	1	1	1	15	0	0								0	2	0	2	0	0	0	0	4	1	1	1
BK0013	47	2	2	3	1	1	1	1	1	8	2	1	5	5	5	3	21	2	3	3	1	1	1	1	1	1	1	15	1	0								1	1	1	0	0	1	0	0	3	1	0	1
PW0017	28	2	1	1	1	1	1	1	3	8	5	5	3	3	1	4	21	3	2	1	1	1	3	1	1	1	1	15	1	0								1	0	0	0	0	0	1	0	1	0
BA004	31	2	2	1	1	1	4	4	2	13	1	4	4	5	2	4	20	2	2	2	1	1	1	1	3	1	1	15	0	0								0	0	0	0	0	0	0	0	0	0
BN0015	67	2	0	1	1	1	3	3	3	12	5	1	3	3	5	3	20	1	1	1	2	1	1	2	2	2	2	15	0	0								0	0	1	1	0	0	0	0	2	1	1	1
KK008	40	2	1	3	4	1	1	1	2	12	4	1	5	5	4	1	20	2	1	1	2	1	2	2	2	1	1	15	1	1								2	0	2	1	1	0	0	0	4	1	1	1
SS0023	31	1	2	1	4	1	1	1	1	9	5	1	3	5	5	1	20	1	1	1	1	2	1	4	2	1	1	15	1	0								1	0	0	0	0	0	0	3	3	1	0	1
NY0023	25	2	2	4	1	1	1	1	1	9	3	3	5	5	2	2	20	2	2	1	2	1	1	2	2	1	1	15	0	1								1	1	0	1	0	0	0	1	3	1	1	1
BN0019	19	2	1	3	1	1	1	1	1	8	5	1	3	5	5	1	20	1	2	1	2	1	2	1	2	2	1	15	1	1								2	0	1	1	0	0	1	3	6	0
KL0010	53	2	2	1	1	1	1	3	1	8	2	5	5	2	1	5	20	2	1	1	1	1	1	5	1	1	1	15	0	3	0	0	3	0	2	0	1	9	1	1	0	0	0	1	2	5	0
NB005	30	2	1	4	4	1	1	4	1	15	2	2	5	5	3	2	19	2	2	2	1	1	1	3	1	1	1	15	0	0								0	1	1	1	0	0	1	0	4	0
NQ0034	31	2	2	1	1	4	4	1	1	12	1	3	2	3	5	5	19	1	1	1	2	2	1	1	3	2	1	15	0	0								0	1	0	3	0	0	1	1	6	1	1	0
BU0011	48	2	1	1	1	1	1	1	5	10	5	1	5	5	2	1	19	1	1	2	2	2	1	2	1	2	1	15	1	1								2	0	1	1	0	0	0	1	3	1	0	0
KZ0017	40	2	1	4	4	4	4	4	2	22	2	2	4	4	4	2	18	1	2	2	1	1	1	2	2	2	1	15	0	0								0	0	0	1	0	0	1	1	3	0
SS0026	50	2	1	1	4	1	4	3	2	15	3	5	3	1	1	5	18	2	1	1	1	2	2	2	2	1	1	15	0	0								0	0	0	1	0	0	1	0	2	1	1	1
KK0010	35	2	1	2	1	4	1	1	1	10	1	2	4	5	4	2	18	2	1	1	2	1	2	2	2	1	1	15	2	1								3	1	1	1	0	0	0	1	4	1	1	1
KK0030	31	2	3	1	1	1	1	4	2	10	1	5	5	1	1	5	18	2	1	1	1	3	1	2	2	1	1	15	1	0								1	0	0	1	0	0	1	0	2	0
BN0012	49	2	1	1	1	1	1	1	1	6	3	1	3	5	3	3	18	1	2	1	2	1	1	2	3	1	1	15	1	0								1	0	0	0	0	0	0	0	0	0
NY004	46	2	2	1	1	1	1	1	3	8	1	3	1	5	1	5	16	1	3	1	3	1	1	2	1	1	1	15	0	0								0	0	0	0	0	0	0	1	1	1	0	1
MQ0019	23	1	2	1	1	1	1	3	1	8	5	5	5	5	5	5	30	2	1	1	1	4	1	1	1	1	1	14	0	0								0	0	0	0	0	0	1	1	2	0
LK0022	48	2	1	1	2	1	1	1	1	7	5	4	5	5	5	5	29	1	2	1	1	1	1	2	3	1	1	14	0	0								0	0	0	0	0	0	0	1	1	0
BU0056	41	2	2	1	1	1	1	1	1	6	5	4	5	5	5	5	29	3	1	1	1	1	1	1	3	1	1	14	0	0								0	0	0	2	0	0	0	1	3	1	1	1
BS033	32	2	1	1	1	1	4	1	1	9	1	5	5	5	5	5	26	2	1	1	1	2	1	2	1	2	1	14	1	0								1	1	0	1	0	1	1	1	5	0
KC002	33	1	1	1	1	1	1	1	1	6	1	5	5	5	5	5	26	4	1	1	2	1	1	1	1	1	1	14	0	0								0	0	0	0	0	0	0	0	0	1	1	1
NQ0011	30	2	3	1	1	1	1	3	4	11	1	5	5	3	5	5	24	2	2	1	1	1	1	1	2	1	2	14	0	0								0	1	1	1	0	0	1	1	5	1	1	1
MB0021	33	1	1	1	1	1	1	1	1	6	2	5	5	5	2	5	24	2	2	1	1	1	1	3	1	1	1	14	0	0								0	0	0	0	0	0	1	0	1	0
MN0033	27	2	2	1	1	1	1	1	1	6	3	3	5	5	3	5	24	2	1	2	1	1	1	1	3	1	1	14	1	0								1	0	0	0	0	0	0	0	0	0
BK0025	38	2	1	3	3	1	1	1	1	10	1	2	5	5	5	5	23	2	2	1	1	1	1	2	2	1	1	14	1	1								2	1	1	1	1	0	1	1	6	0
BK0034	32	2	3	1	1	1	1	1	5	10	5	1	5	5	5	2	23	2	1	1	1	2	2	1	2	1	1	14	2	0								2	0	2	2	0	2	2	2	10	0
PW009	56	2	2	1	1	1	1	1	5	10	5	1	5	2	5	5	23	3	2	2	1	1	1	1	1	1	1	14	0	3	0	0	0	0	1	0		4	0	0	1	0	0	0	2	3	1	1	1
KI0044	27	2	2	1	1	1	1	1	1	6	5	1	5	5	5	2	23	3	1	1	1	1	1	1	2	2	1	14	0	0								0	0	0	1	0	0	0	1	2	1	1	1
KL0012	63	2	2	1	1	1	1	1	1	6	1	5	5	5	5	2	23	1	3	1	1	1	1	2	2	1	1	14	0	0								0	0	0	0	0	0	0	1	1	0
KWE0017	23	1	2	4	3	5	5	5	1	23	5	1	5	5	1	5	22	1	2	1	2	1	1	2	1	2	1	14	0	0								0	0	0	0	0	0	0	0	0	0
MB0043	28	1	3	4	1	4	1	2	5	17	4	1	5	5	5	2	22	1	3	1	1	1	1	2	2	1	1	14	0	0								0	0	0	1	0	0	0	0	1	0
BK0029	23	2	2	4	1	3	1	3	5	17	1	5	5	5	1	5	22	1	3	1	2	1	1	1	1	2	1	14	1	0								1	1	0	0	1	1	0	1	4	1	1	1
NB0012	30	2	1	4	4	4	1	1	2	16	2	4	5	5	4	2	22	1	1	1	1	2	2	3	1	1	1	14	1	0								1	1	1	1	1	0	1	0	5	1	0	0
MQ0026	25	2	3	2	1	4	1	4	2	14	5	1	5	5	5	1	22	1	1	1	1	1	3	3	1	1	1	14	1	1								2	0	0	1	0	0	0	0	1	0
BK0019	20	2	2	3	4	1	1	1	1	11	1	1	5	5	5	5	22	3	3	1	1	1	1	1	1	1	1	14	0	0								0	0	0	0	0	0	0	0	0	0
BN0029	73	2	1	1	1	1	1	1	5	10	5	1	5	5	5	1	22	2	2	1	2	1	1	2	1	1	1	14	0	0								0	1	0	0	0	0	1	0	2	1	0	1
PW0030	26	2	1	1	1	1	1	1	5	10	1	1	5	5	5	5	22	1	3	1	1	1	1	2	2	1	1	14	0	1								1	1	0	1	1	1	3	0	7	0
SK0016	22	2	2	1	4	1	1	1	1	9	2	1	5	5	5	4	22	1	1	1	2	1	1	2	2	2	1	14	0	0								0	0	0	1	0	0	0	0	1	1	1	1
BU005	72	1	3	1	1	1	1	1	3	8	5	1	5	5	5	1	22	1	1	1	2	1	1	1	3	1	2	14	0	0								0	0	1	0	0	0	0	3	4	1	0	1
KI005	36	2	2	1	1	2	1	1	2	8	1	5	5	5	1	5	22	3	1	1	1	1	1	2	2	1	1	14	0	0								0	0	0	1	0	0	1	0	2	0
SS0018	20	2	1	1	3	1	1	1	1	8	5	5	5	5	1	1	22	2	2	1	1	1	1	2	1	2	1	14	0	0								0	0	0	0	0	0	0	0	0	1	0	1
MB0044	26	1	2	1	2	1	1	1	1	7	5	1	5	5	5	1	22	2	2	1	1	1	1	2	2	1	1	14	0	0								0	0	0	0	0	0	0	0	0	0
BU0028	45	2	3	1	1	1	1	1	1	6	5	1	5	5	5	1	22	2	2	1	1	2	1	2	1	1	1	14	0	0								0	0	1	0	0	0	3	1	5	0
BK007	30	2	2	1	1	1	1	1	1	6	1	1	5	5	5	5	22	2	1	1	1	1	1	3	1	2	1	14	0	0								0	1	0	1	0	0	1	0	3	0
KC0017	23	1	2	4	1	1	1	1	1	9	1	1	5	5	5	4	21	1	1	1	1	2	3	2	1	1	1	14	1	0								1	0	0	3	0	0	1	1	5	1	1	1
NQ0035	38	2	2	2	1	1	1	1	1	7	2	3	1	5	5	5	21	2	1	1	1	2	1	2	2	1	1	14	0	0								0	1	0	1	1	0	1	1	5	0
NY0013	34	2	1	4	1	4	1	1	2	13	4	2	5	5	2	2	20	2	1	1	2	1	1	2	2	1	1	14	0	0								0	1	1	1	1	0	1	0	5	1	1	1
BN0031	27	2	1	3	1	1	1	1	5	12	5	1	1	3	5	5	20	3	1	1	1	1	1	2	2	1	1	14	0	1								1	1	1	1	0	0	0	0	3	0
KZ003	64	2	2	1	4	1	3	1	2	12	1	2	5	4	5	3	20	1	3	1	1	1	2	2	1	1	1	14	0	0								0	0	0	0	0	0	0	0	0	0
KC0018	26	2	1	2	1	1	1	3	3	11	5	1	5	5	3	1	20	2	1	1	2	1	1	2	2	1	1	14	0	0								0	0	0	1	0	0	0	0	1	1	1	1
NQ0038	46	1	3	2	1	4	1	1	1	10	2	1	5	5	5	2	20	2	1	1	3	2	1	1	1	1	1	14	1	0								1	0	0	0	0	0	0	1	1	1	1	1
BU0012	24	1	3	1	1	1	1	1	4	9	2	1	5	5	5	1	19	1	3	1	1	1	1	2	2	1	1	14	1	0								1	1	0	1	0	0	0	1	3	1	0	1
SK0017	31	2	1	1	1	1	1	1	1	6	2	5	5	1	1	5	19	2	2	1	1	1	1	2	2	1	1	14	0	0								0	0	0	0	0	0	0	0	0	1	0	1
KWM0018	25	2	2	2	5	5	5	5	1	23	2	4	5	2	1	4	18	2	1	1	1	2	2	1	2	1	1	14	0	1								1	0	1	1	0	1	1	0	4	0
KZ0013	56	2	1	4	4	4	4	1	4	21	2	4	2	4	2	4	18	1	2	2	1	2	1	1	2	1	1	14	0	0								0	0	0	0	0	0	0	0	0	1	0	0
KZ0016	43	2	1	4	4	4	1	4	2	19	2	2	4	4	4	2	18	1	1	2	1	2	1	2	1	2	1	14	1	1								2	0	0	0	0	0	0	0	0	1	1	1
LK0037	38	1	1	1	1	3	4	1	5	15	1	5	1	5	5	1	18	2	1	1	3	1	1	1	1	1	2	14	0	0								0	1	0	0	0	0	0	1	2	0
NY0021	54	1	2	1	4	4	1	1	3	14	4	1	5	5	2	1	18	2	1	1	2	1	1	2	2	1	1	14	0	0								0	1	0	0	0	0	0	0	1	1	1	1
NQ0026	45	2	1	1	1	1	1	1	5	10	1	1	5	5	5	1	18	1	1	1	3	1	1	1	1	3	1	14	0	0								0	2	0	2	0	0	1	0	5	1	0	0
MK0026	43	2	2	1	1	1	1	3	1	8	1	1	5	5	1	5	18	3	1	1	1	1	1	3	1	1	1	14	0	0								0	0	0	0	0	0	0	0	0	0
BS028	22	2	2	1	1	1	1	1	1	6	1	1	5	5	1	5	18	1	3	2	1	1	1	2	1	1	1	14	1	0								1	0	0	1	0	0	0	0	1	0
KI0027	24	1	2	4	4	4	4	1	2	19	3	2	2	4	2	4	17	1	1	1	2	2	1	2	1	2	1	14	0	0								0	0	1	0	0	0	1	3	5	1	0	1
KWE004	25	1	1	5	5	5	4	5	1	25	2	1	3	5	3	2	16	2	1	1	1	2	1	1	2	2	1	14	1	0								1	0	0	0	0	0	0	0	0	0
KWE001	26	1	1	5	5	5	3	3	2	23	5	1	3	3	1	1	14	1	1	1	2	1	1	1	2	3	1	14	0	0								0	0	0	1	0	0	0	1	2	0
KL0031	46	2	1	1	1	1	1	1	1	6	5	5	5	5	5	4	29	3	1	1	1	1	1	2	1	1	1	13	0	1								1	0	0	1	1	0	0	0	2	1	1	1
SK0032	42	1	1	1	1	1	1	1	5	10	2	5	5	5	5	5	27	2	1	1	2	2	1	1	1	1	1	13	1	0								1	0	0	0	0	0	0	0	0	0
KWE0033	50	2	2	4	5	5	5	1	1	21	1	5	5	5	5	5	26	1	1	1	1	2	1	2	2	1	1	13	0	0								0	0	0	1	0	0	0	0	1	0
BN0032	36	2	1	1	3	1	1	3	5	14	1	5	5	5	5	5	26	1	4	1	1	1	1	1	1	1	1	13	0	0								0	0	0	0	0	0	0	0	0	0
SS0034	59	2	3	4	1	1	1	1	3	11	1	5	5	5	5	5	26	1	2	2	1	1	1	2	1	1	1	13	0	0								0	0	0	1	0	0	0	0	1	1	0	1
MQ0015	36	1	2	1	1	1	1	3	1	8	5	1	5	5	5	5	26	1	1	1	1	1	1	2	3	1	1	13	1	0								1	0	0	0	0	0	0	1	1	0
KC0030	26	1	2	1	1	1	1	1	2	7	4	2	5	5	5	5	26	1	1	1	2	1	1	2	2	1	1	13	0	0								0	1	0	1	1	1	1	1	6	1	1	1
KL0034	44	2	1	1	1	1	1	1	1	6	5	2	5	5	5	4	26	1	2	1	1	2	1	1	2	1	1	13	1	0								1	0	0	0	0	0	0	1	1	0
NQ0030	28	2	2	1	1	1	1	4	1	9	4	4	5	5	2	5	25	3	1	1	1	1	1	1	1	2	1	13	1	0								1	0	0	1	0	0	0	0	1	0
LK0027	40	1	3	1	1	1	1	1	2	7	5	1	5	5	5	4	25	1	2	1	1	1	1	1	3	1	1	13	0	0								0	1	0	0	0	0	0	0	1	0
KWE0022	60	2	1	4	5	5	5	5	2	26	4	2	4	5	4	5	24	1	1	1	1	2	1	1	1	2	2	13	0	0								0	0	0	1	0	0	0	0	1	0
BK0015	30	1	1	1	3	1	1	1	2	9	5	3	5	5	5	1	24	1	1	1	2	1	1	2	1	2	1	13	0	1								1	3	0	1	0	0	1	0	5	0
KZ0033	37	2	2	4	4	4	1	4	1	18	2	4	5	4	4	4	23	1	1	1	1	2	2	2	1	1	1	13	1	0								1	1	0	1	1	0	0	0	3	1	0	0
KK005	28	2	3	3	3	2	4	2	4	18	4	5	3	5	1	5	23	1	2	2	1	1	1	1	2	1	1	13	1	1								2	1	0	0	0	0	0	0	1	0
MN0029	20	2	2	3	1	1	3	2	2	12	2	3	5	4	5	4	23	1	1	1	1	1	1	2	1	3	1	13	0	0								0	0	0	0	0	0	1	0	1	1	1	1
KK001	25	2	3	1	1	1	1	1	4	9	1	5	5	5	3	4	23	1	3	1	1	1	1	2	1	1	1	13	0	0								0	1	0	1	0	0	1	0	3	0
KWM0030	31	1	3	2	5	5	5	5	1	23	5	1	5	5	5	1	22	1	1	1	1	2	1	1	3	1	1	13	1	0								1	0	0	0	1	0	1	0	2	1	1	1
KWM0034	58	2	2	1	5	5	5	5	1	22	5	1	5	5	5	1	22	1	1	1	1	2	1	2	1	2	1	13	0	0								0	0	0	0	0	0	0	0	0	0
KZ0034	36	2	2	2	4	4	4	4	2	20	1	4	5	4	4	4	22	3	1	1	1	1	1	2	1	1	1	13	0	0								0	0	0	0	0	0	0	1	1	0
KI0038	32	2	2	1	1	4	4	4	3	17	3	2	5	5	5	2	22	2	1	1	1	1	1	1	2	2	1	13	2	2								4	2	0	2	0	0	0	0	4	0
KL0032	27	2	2	3	1	1	4	4	3	16	5	1	5	5	5	1	22	2	1	1	1	2	1	2	1	1	1	13	2	0								2	0	0	1	0	0	0	0	1	1	0	1
BU0058	71	1	3	4	1	1	3	4	2	15	3	1	5	5	5	3	22	1	1	1	2	1	1	3	1	1	1	13	0	0								0	0	1	1	0	0	0	0	2	1	1	0
NY009	24	2	2	4	1	1	1	1	3	11	2	4	5	5	4	2	22	2	1	1	2	1	1	1	2	1	1	13	0	0								0	1	1	1	2	1	1	1	8	1	0	0
MQ009	44	1	2	1	1	1	1	4	2	10	1	1	5	5	5	5	22	2	1	1	1	1	1	2	1	2	1	13	0	0								0	1	0	0	0	0	0	0	1	1	1	1
KL0024	44	2	3	4	1	1	1	1	1	9	1	5	5	5	1	5	22	1	2	1	1	2	1	2	1	1	1	13	0	0								0	0	0	0	0	0	0	0	0	0
MB0041	48	1	2	1	1	1	4	1	1	9	5	1	5	5	5	1	22	3	2	1	1	1	1	1	1	1	1	13	0	0								0	0	0	0	0	0	0	0	0	0
MK0019	20	2	2	1	1	1	1	4	1	9	5	1	5	5	5	1	22	2	1	1	2	2	1	1	1	1	1	13	1	1								2	0	0	0	0	0	0	1	1	0
BN0033	60	2	1	1	1	1	1	3	1	8	5	1	5	5	5	1	22	1	2	1	1	1	1	2	2	1	1	13	0	0								0	1	1	0	0	0	0	1	3	0
NA006	37	2	2	1	1	1	1	1	2	7	2	4	5	5	1	5	22	1	2	1	1	1	1	1	3	1	1	13	1	0								1	1	0	0	0	0	0	1	2	0
BN0023	27	2	2	1	1	1	1	1	1	6	5	1	5	5	5	1	22	1	1	1	1	2	1	2	1	1	2	13	0	0								0	0	0	0	0	0	1	0	1	0
SS006	51	2	2	1	1	1	1	1	1	6	1	5	2	4	5	5	22	1	1	1	1	2	1	2	1	2	1	13	0	0								0	0	0	0	0	0	0	0	0	0
SS008	48	1	1	1	1	1	1	1	1	6	1	5	5	5	2	4	22	1	2	1	1	1	1	3	1	1	1	13	1	0								1	0	1	1	0	1	0	0	3	0
MK0017	35	2	2	1	1	1	1	1	1	6	5	1	5	5	5	1	22	1	1	1	1	1	1	2	1	3	1	13	0	0								0	0	0	0	0	0	1	1	2	0
KZ007	44	2	1	2	4	4	4	4	2	20	1	4	4	4	4	4	21	2	3	1	1	1	1	1	1	1	1	13	0	0								0	0	0	0	0	0	0	0	0	0
MQ0033	29	1	3	4	1	4	4	1	4	18	2	5	5	4	3	2	21	1	2	1	1	2	2	1	1	1	1	13	0	0								0	1	0	0	0	0	0	1	2	1	1	1
NQ0018	40	2	1	3	1	1	1	4	5	15	1	3	5	5	2	5	21	1	2	1	1	1	1	3	1	1	1	13	0	0								0	0	0	1	0	0	0	1	2	0
NY007	38	2	2	1	4	4	1	1	2	13	4	1	5	5	4	2	21	2	1	1	1	1	1	2	2	1	1	13	3	0	1	1	1	0	1	1	0	8	2	1	1	1	0	1	1	7	1	1	1
KZ0021	62	2	2	2	4	4	4	1	2	17	2	4	4	4	2	4	20	2	1	1	1	1	1	2	2	1	1	13	0	0								0	0	0	0	0	0	0	0	0	1	0	1
NY0031	28	2	1	1	4	1	4	3	4	17	1	2	5	5	4	3	20	1	1	1	2	1	1	2	2	1	1	13	1	0								1	0	0	0	0	0	0	0	0	1	0	0
KL0011	54	2	2	1	1	1	1	1	1	6	3	1	5	5	5	1	20	1	1	1	1	1	1	4	1	1	1	13	0	0								0	2	0	0	0	0	0	1	3	0
BK0022	52	1	2	1	3	1	4	4	4	17	1	1	5	5	5	2	19	1	1	1	2	1	1	1	3	1	1	13	1	1								2	0	2	0	0	0	0	0	2	0
SS0010	32	2	1	1	1	1	4	1	1	9	1	5	5	5	1	2	19	1	1	1	2	1	1	2	1	2	1	13	0	0								0	0	0	1	0	0	0	0	1	0
NB0024	57	2	2	1	1	1	1	4	1	9	4	2	5	1	3	4	19	1	2	1	1	1	1	2	2	1	1	13	0	0								0	0	1	1	0	0	0	0	2	0
KWM0029	58	2	2	1	5	5	5	4	3	23	5	1	5	5	1	1	18	1	2	1	1	3	1	1	1	1	1	13	0	0								0	0	0	0	0	0	0	1	1	1	0	1
KL0026	30	1	1	1	1	1	1	1	2	7	5	1	5	5	1	1	18	2	1	1	1	2	1	1	2	1	1	13	0	0								0	0	0	0	0	0	0	0	0	1	0	0
KZ009	20	1	1	4	4	4	4	4	2	22	3	2	4	4	1	3	17	2	1	1	1	2	1	1	1	2	1	13	1	0								1	1	1	1	0	0	0	1	4	1	1	0
KWE0026	26	2	3	4	5	5	2	3	1	20	2	2	5	5	1	2	17	1	1	1	1	1	1	2	3	1	1	13	1	0								1	0	3	3	3	0	3	3	15	0
MB006	65	2	0	1	1	1	1	1	1	6	1	4	5	5	1	1	17	1	1	1	1	2	1	1	1	3	1	13	0	0								0	0	0	0	0	0	0	0	0	0
NQ001	46	2	3	1	1	1	1	4	2	10	5	5	5	5	5	5	30	1	1	1	1	1	1	3	1	1	1	12	0	0								0	0	1	1	1	0	0	1	4	0
KWE006	27	2	1	5	4	4	5	4	1	23	4	2	5	5	5	5	26	1	2	2	1	1	1	1	1	1	1	12	0	0								0	0	0	0	0	0	0	0	0	0
SS0035	31	2	2	4	4	1	4	4	1	18	5	1	5	5	5	5	26	1	1	1	1	1	1	2	2	1	1	12	0	0								0	0	0	0	0	0	0	0	0	0
KK0020	20	2	1	1	4	1	1	2	2	11	5	5	5	5	1	5	26	2	2	1	1	1	1	1	1	1	1	12	1	0								1	0	0	1	1	0	1	0	3	0
KK0028	35	1	3	1	1	1	1	1	2	7	1	5	5	5	5	5	26	1	1	1	1	1	1	3	1	1	1	12	0	1								1	0	0	0	0	0	1	1	2	1	1	1
BS027	35	2	3	1	1	1	1	1	1	6	5	5	5	5	5	1	26	1	2	1	1	1	1	1	1	2	1	12	0	0								0	0	0	0	0	0	0	0	0	1	1	1
MQ008	32	1	2	1	1	1	1	1	1	6	1	5	5	5	5	5	26	3	1	1	1	1	1	1	1	1	1	12	0	0								0	0	0	0	0	0	0	1	1	0
MQ0020	43	1	2	1	1	1	1	1	1	6	5	1	5	5	5	5	26	1	1	1	1	1	1	3	1	1	1	12	0	0								0	1	0	1	0	0	1	1	4	1	0	1
MK0018	42	2	1	1	1	1	1	1	1	6	1	5	5	5	5	5	26	1	2	1	1	1	1	1	2	1	1	12	0	0								0	0	0	0	0	0	0	0	0	0
PW0027	30	1	2	2	1	4	4	1	5	17	1	5	5	5	4	5	25	2	1	1	1	1	1	2	1	1	1	12	0	0								0	0	0	3	1	0	0	0	4	0
BU0044	43	2	2	1	3	1	1	3	2	11	2	4	5	5	5	4	25	1	3	1	1	1	1	1	1	1	1	12	0	1								1	1	1	1	0	0	0	0	3	0
KL0029	66	2	1	4	1	1	1	1	1	9	5	4	5	5	5	1	25	1	1	1	2	1	1	1	2	1	1	12	0	0								0	0	0	0	0	0	0	0	0	1	1	1
SS0020	53	2	1	2	1	1	1	1	1	7	5	1	5	5	5	4	25	1	1	1	1	1	1	2	2	1	1	12	0	0								0	0	0	0	0	0	0	0	0	1	1	1
BA0026	63	2	1	1	1	1	1	1	1	6	1	5	5	4	5	5	25	1	2	1	1	1	1	2	1	1	1	12	0	0								0	0	0	0	0	0	0	0	0	0
BN0020	52	2	1	3	3	1	1	1	1	10	3	1	5	5	5	5	24	1	1	1	2	1	1	2	1	1	1	12	0	0								0	1	0	1	0	0	0	0	2	0
MQ0012	32	2	1	1	1	4	1	1	2	10	3	2	5	5	4	5	24	1	1	1	1	1	1	1	1	3	1	12	0	0								0	1	1	1	0	0	0	1	4	1	0	1
LK009	34	2	2	1	4	1	1	1	1	9	2	4	4	5	4	5	24	1	1	1	1	1	1	2	1	2	1	12	0	0								0	0	0	0	0	0	0	0	0	0
KC0028	43	2	1	1	1	1	1	1	3	8	1	5	5	5	3	5	24	1	1	1	1	3	1	1	1	1	1	12	1	0								1	0	0	0	0	0	0	0	0	0
MQ0011	60	2	1	1	1	1	1	1	1	6	3	5	3	3	5	5	24	1	1	1	1	1	1	2	1	2	1	12	0	0								0	0	0	0	0	0	1	0	1	0
PW0023	45	2	2	1	1	1	1	1	1	6	5	1	5	5	5	3	24	3	1	1	1	1	1	1	1	1	1	12	1	0								1	0	0	0	0	0	0	1	1	0
NA0018	20	1	2	1	4	1	1	4	1	12	5	1	5	5	5	2	23	2	1	1	1	1	1	1	2	1	1	12	0	0								0	0	0	0	0	0	1	0	1	0
KK0021	23	2	2	1	1	1	4	1	3	11	4	2	5	5	2	5	23	1	1	1	1	2	1	1	2	1	1	12	1	0								1	0	0	1	0	0	1	0	2	0
KWM0025	27	2	3	5	4	4	5	5	4	27	4	4	5	5	2	2	22	2	1	1	1	1	1	1	1	2	1	12	1	1								2	0	0	0	1	0	1	0	2	1	0	0
KWM009	22	1	3	4	5	4	5	5	2	25	4	4	4	3	2	5	22	1	1	1	1	3	1	1	1	1	1	12	0	0								0	0	1	0	0	0	0	0	1	0
KWM005	66	1	2	5	5	5	5	3	1	24	1	5	5	5	1	5	22	1	1	1	2	1	1	2	1	1	1	12	0	0								0	0	0	0	0	0	0	1	1	0
KWE0031	25	1	2	1	5	3	5	5	5	24	1	5	5	5	1	5	22	1	1	1	1	2	1	1	2	1	1	12	1	0								1	0	0	0	0	0	0	0	0	1	0	1
KWM0011	26	2	2	4	3	5	5	5	1	23	5	1	5	5	5	1	22	2	1	1	1	1	1	1	1	2	1	12	0	0								0	0	0	1	0	0	0	0	1	0
KWE009	47	2	2	2	4	4	5	5	3	23	5	1	5	5	5	1	22	1	1	1	1	2	1	2	1	1	1	12	0	0								0	0	0	0	0	0	0	0	0	0
KK0023	38	2	0	1	4	1	1	4	2	13	1	2	5	5	4	5	22	2	1	1	1	1	1	2	1	1	1	12	0	0								0	0	0	1	0	0	0	1	2	1	0	0
NA0022	32	1	2	4	1	1	1	1	5	13	1	5	5	5	1	5	22	1	1	1	1	2	2	1	1	1	1	12	0	0								0	0	0	0	0	0	0	0	0	0
PW0031	24	2	3	4	1	1	1	4	1	12	5	2	5	5	4	1	22	2	2	1	1	1	1	1	1	1	1	12	0	0								0	0	0	1	0	0	0	0	1	0
NY0015	45	2	3	4	1	1	1	1	3	11	5	1	5	5	4	2	22	1	1	1	2	1	1	2	1	1	1	12	0	0								0	1	1	0	0	0	0	0	2	1	0	0
KI0014	43	1	1	1	1	1	1	1	5	10	5	1	5	5	5	1	22	2	1	1	1	1	1	2	1	1	1	12	2	0								2	1	1	0	0	1	1	0	4	1	1	1
KK0018	48	2	0	1	1	3	1	1	3	10	2	5	5	2	3	5	22	2	1	1	1	2	1	1	1	1	1	12	1	0								1	0	0	0	1	1	0	0	2	1	0	1
LK0031	38	2	3	2	1	1	1	3	2	10	5	1	5	5	5	1	22	1	1	1	2	1	1	2	1	1	1	12	0	0								0	0	0	0	0	0	1	0	1	1	1	1
BN0017	65	2	2	3	1	1	1	1	1	8	5	1	5	5	5	1	22	1	1	1	1	1	1	2	2	1	1	12	0	0								0	0	0	0	0	0	1	1	2	0
NQ0012	50	2	1	3	1	1	1	1	1	8	3	3	5	5	3	3	22	2	1	1	1	1	1	2	1	1	1	12	0	0								0	0	0	1	0	0	0	1	2	0
SK0035	20	2	2	1	3	1	1	1	1	8	1	1	5	5	5	5	22	1	1	1	1	1	1	2	1	2	1	12	0	0								0	0	0	0	0	0	0	0	0	0
SS0022	38	1	2	2	1	1	1	1	1	7	5	1	5	5	5	1	22	2	1	1	1	2	1	1	1	1	1	12	0	0								0	0	0	0	0	0	0	0	0	1	0	1
BN009	38	2	1	1	1	1	1	1	1	6	5	1	5	5	5	1	22	1	1	1	1	1	1	2	2	1	1	12	0	0								0	0	0	1	0	0	0	0	1	0
BN0010	24	2	3	1	1	1	1	1	1	6	5	1	5	5	5	1	22	1	1	1	1	1	1	2	1	2	1	12	0	0								0	0	0	0	0	0	0	0	0	0
BS019	39	2	2	1	1	1	1	1	1	6	1	5	5	5	1	5	22	1	1	1	1	1	1	2	2	1	1	12	0	0								0	0	0	1	0	0	2	1	4	0
MQ007	27	1	2	1	1	1	1	1	1	6	5	1	5	5	5	1	22	1	1	1	1	3	1	1	1	1	1	12	0	0								0	0	0	0	0	0	1	0	1	0
KC007	32	2	2	1	1	1	1	1	1	6	3	5	3	5	5	1	22	1	1	1	1	1	1	2	1	2	1	12	0	0								0	0	0	1	0	0	1	0	2	0
LK004	19	2	1	1	1	1	1	1	1	6	1	5	5	1	5	5	22	3	1	1	1	1	1	1	1	1	1	12	1	0								1	0	0	1	0	0	3	0	4	1	0	0
KZ0020	50	1	1	2	4	1	4	3	2	16	2	4	4	4	3	4	21	1	1	1	1	1	2	2	1	1	1	12	0	0								0	1	1	1	0	0	0	1	4	0
KZ0022	25	2	1	2	2	2	4	2	4	16	2	4	4	4	3	4	21	1	1	1	2	1	1	2	1	1	1	12	0	0								0	1	0	0	0	0	0	1	2	1	0	1
SK0014	54	2	1	4	4	1	1	1	1	12	1	4	5	5	1	5	21	2	1	1	1	1	1	1	2	1	1	12	0	0								0	0	0	0	0	0	0	0	0	0
KC0014	24	2	2	2	3	1	3	1	1	11	1	1	5	5	5	4	21	1	1	1	1	2	1	1	2	1	1	12	0	0								0	0	0	1	0	0	1	0	2	1	1	1
KZ001	24	2	2	1	1	3	1	3	1	10	2	4	3	3	5	4	21	2	1	1	1	1	1	2	1	1	1	12	0	0								0	0	0	0	0	0	0	0	0	0
KWE0011	33	2	2	4	4	5	5	5	2	25	1	1	3	5	5	5	20	1	1	1	1	2	1	1	1	2	1	12	0	0								0	0	0	0	0	0	1	0	1	0
KK002	32	2	1	3	4	1	1	4	5	18	2	4	4	4	1	5	20	1	2	1	1	1	1	2	1	1	1	12	0	1								1	1	0	1	0	0	2	2	6	1	1	1
BA0019	25	2	2	4	1	4	1	1	1	12	4	1	5	5	1	4	20	1	1	1	1	1	1	2	2	1	1	12	0	0								0	0	0	0	0	0	1	0	1	0
KK0029	28	2	2	1	1	1	4	1	1	9	1	4	4	5	2	4	20	1	2	1	1	2	1	1	1	1	1	12	0	1								1	0	0	1	1	0	1	1	4	0
SS0029	44	2	1	1	1	1	1	1	2	7	1	1	5	3	5	5	20	1	2	1	1	1	1	2	1	1	1	12	0	0								0	0	0	0	0	0	0	0	0	1	1	1
LK0020	28	2	3	1	1	1	1	1	1	6	5	1	3	5	5	1	20	1	2	1	2	1	1	1	1	1	1	12	0	0								0	0	0	0	0	0	0	0	0	0
KK007	25	2	3	2	1	1	1	1	4	10	1	5	5	2	1	5	19	2	1	1	1	1	1	1	1	2	1	12	0	0								0	0	0	0	0	0	1	0	1	0
MN0030	47	2	1	1	1	1	1	1	1	6	5	1	5	5	2	1	19	3	1	1	1	1	1	1	1	1	1	12	0	0								0	0	0	0	0	0	0	0	0	0
KWM0035	22	2	1	5	5	5	5	5	1	26	1	5	5	1	1	5	18	2	1	1	2	1	1	1	1	1	1	12	1	0								1	0	0	0	0	0	0	0	0	1	1	1
KWM0012	25	2	2	5	3	1	1	3	5	18	1	3	5	4	1	4	18	2	1	1	1	2	1	1	1	1	1	12	0	0								0	0	0	0	0	0	1	0	1	0
KK0022	31	2	1	1	1	1	1	4	2	10	1	5	4	2	1	5	18	2	2	1	1	1	1	1	1	1	1	12	0	0								0	1	0	0	1	0	1	0	3	0
BN0027	69	1	0	1	1	1	1	1	1	6	5	1	5	5	1	1	18	2	1	1	1	1	1	1	2	1	1	12	1	0								1	0	0	1	0	0	1	0	2	1	1	1
KWE003	45	1	1	5	5	4	4	3	2	23	5	1	5	1	4	1	17	1	1	1	3	1	1	1	1	1	1	12	0	0								0	0	0	0	1	0	0	0	1	0
SS0013	78	2	0	4	3	1	4	1	2	15	1	5	1	1	4	5	17	1	1	1	1	1	1	1	3	1	1	12	1	0								1	0	0	0	0	1	0	0	1	0
LK008	44	2	2	2	4	1	4	1	2	14	1	5	3	1	1	5	16	1	2	1	1	1	1	2	1	1	1	12	1	0								1	1	0	0	0	1	0	0	2	0
KL0018	57	1	3	4	1	1	1	1	1	9	2	1	2	5	2	4	16	2	1	1	1	1	1	2	1	1	1	12	0	0								0	1	0	0	0	0	0	0	1	1	0	1
SS0027	19	1	2	4	4	4	3	1	1	17	2	2	4	3	2	1	14	1	1	1	2	1	1	1	1	2	1	12	0	0								0	0	0	0	0	0	0	0	0	0
LK0021	32	2	1	2	4	1	1	1	5	14	1	5	5	5	5	5	26	1	1	1	1	1	1	1	2	1	1	11	0	0								0	0	0	0	0	0	1	0	1	0
KK0024	37	2	1	1	3	1	1	4	1	11	1	5	5	5	5	5	26	1	1	1	2	1	1	1	1	1	1	11	1	0								1	0	0	0	0	0	0	0	0	0
MB007	21	2	2	1	1	1	1	1	4	9	5	1	5	5	5	5	26	2	1	1	1	1	1	1	1	1	1	11	0	0								0	0	0	0	0	0	0	1	1	1	0	0
MN0025	37	2	2	3	1	1	1	1	1	8	1	5	5	5	5	5	26	1	1	1	1	1	1	1	1	2	1	11	0	1								1	0	0	0	0	0	1	0	1	0
MK0024	37	2	1	1	1	1	1	1	1	6	5	1	5	5	5	5	26	1	1	1	1	2	1	1	1	1	1	11	0	0								0	0	0	0	0	0	0	1	1	1	0	1
KWE0020	68	1	2	4	5	5	5	5	1	25	5	1	5	5	4	5	25	1	1	1	1	1	1	1	2	1	1	11	0	0								0	0	0	0	0	0	0	0	0	0
LK002	46	1	2	4	1	1	1	4	2	13	1	4	5	5	5	5	25	1	2	1	1	1	1	1	1	1	1	11	0	0								0	0	0	0	0	0	0	0	0	0
KL0025	21	1	3	1	4	1	1	1	2	10	5	1	5	5	4	5	25	2	1	1	1	1	1	1	1	1	1	11	1	0								1	0	0	0	0	0	0	0	0	0
KZ002	27	2	2	2	4	1	1	1	4	13	5	5	4	4	4	2	24	1	1	1	1	2	1	1	1	1	1	11	0	0								0	0	0	0	0	0	0	0	0	1	1	1
SK001	39	2	1	1	1	4	1	1	5	13	2	4	5	5	4	4	24	1	2	1	1	1	1	1	1	1	1	11	0	0								0	0	0	0	0	0	0	0	0	1	0	1
KI007	45	2	2	1	1	2	1	2	4	11	2	4	5	5	4	4	24	1	1	1	1	1	1	1	1	2	1	11	0	0								0	0	0	0	0	0	0	0	0	0
MK0032	48	2	2	4	1	1	1	3	1	11	2	5	5	5	2	5	24	2	1	1	1	1	1	1	1	1	1	11	0	0								0	0	0	0	0	0	0	0	0	0
NA0011	20	1	2	1	4	1	1	2	2	11	5	1	5	4	4	5	24	1	1	1	1	1	1	1	2	1	1	11	0	0								0	0	1	1	0	0	1	1	4	1	1	1
BU002	39	1	3	1	1	1	1	1	4	9	5	2	5	5	5	2	24	1	2	1	1	1	1	1	1	1	1	11	0	0								0	0	0	0	0	0	2	2	4	1	0	0
KK003	60	2	3	3	4	4	1	1	4	17	1	5	4	5	3	5	23	1	2	1	1	1	1	1	1	1	1	11	0	0								0	0	0	0	0	0	0	0	0	0
KK0035	28	2	3	3	4	4	1	1	4	17	1	5	4	5	3	5	23	1	2	1	1	1	1	1	1	1	1	11	0	0								0	0	0	0	0	0	0	0	0	0
KL005	30	2	1	1	1	1	1	1	1	6	3	1	5	5	5	4	23	1	1	1	1	1	1	2	1	1	1	11	1	0								1	0	0	1	0	0	1	0	2	1	1	1
BA0010	42	1	2	1	4	1	2	4	1	13	2	5	5	2	4	4	22	1	1	1	1	1	1	1	1	2	1	11	0	0								0	0	0	2	1	1	1	1	6	1	0	1
NQ0017	42	2	1	3	1	1	1	1	5	12	3	3	3	3	5	5	22	1	1	1	1	1	1	2	1	1	1	11	0	0								0	0	0	1	0	0	0	0	1	1	1	0
SS0017	40	1	2	1	4	1	4	1	1	12	1	5	5	5	1	5	22	1	1	1	1	1	1	2	1	1	1	11	0	0								0	0	0	0	0	0	0	0	0	0
MK0023	24	2	2	1	1	1	1	3	5	12	1	1	5	5	5	5	22	1	1	1	1	1	1	2	1	1	1	11	1	0								1	0	0	1	0	0	0	0	1	1	0	0
LK0013	55	1	3	4	1	1	1	1	1	9	4	2	5	5	4	2	22	2	1	1	1	1	1	1	1	1	1	11	0	0								0	0	0	1	0	0	0	0	1	1	0	1
LK0012	59	2	1	1	3	1	1	1	1	8	5	1	5	5	5	1	22	1	1	1	1	1	1	2	1	1	1	11	0	0								0	0	0	1	0	0	0	0	1	0
BN008	58	2	2	1	1	1	1	1	1	6	5	1	5	5	5	1	22	1	1	1	1	1	1	1	2	1	1	11	0	0								0	0	0	0	0	0	0	0	0	0
BS025	24	1	3	1	1	1	1	1	1	6	5	1	3	3	5	5	22	1	2	1	1	1	1	1	1	1	1	11	0	0								0	0	0	0	0	0	1	2	3	0
MB0014	32	2	2	1	1	1	1	1	1	6	5	1	5	5	5	1	22	2	1	1	1	1	1	1	1	1	1	11	0	0								0	0	0	0	0	0	0	0	0	0
NQ005	23	2	2	1	1	1	1	1	1	6	5	1	5	5	5	1	22	1	1	1	1	1	1	1	2	1	1	11	0	0								0	0	0	1	0	0	0	0	1	0
SS0031	34	1	2	1	1	1	1	1	1	6	1	1	5	5	5	5	22	1	1	1	1	1	2	1	1	1	1	11	0	0								0	0	0	0	0	0	0	0	0	0
KC0012	31	2	2	1	1	1	1	1	1	6	5	1	5	5	5	1	22	1	2	1	1	1	1	1	1	1	1	11	0	0								0	0	0	0	0	0	0	0	0	1	1	1
MK009	39	2	1	1	1	1	1	1	1	6	5	1	5	5	5	1	22	2	1	1	1	1	1	1	1	1	1	11	1	0								1	0	0	0	0	0	0	0	0	1	1	1
MK0020	27	2	2	1	1	1	1	1	1	6	1	5	5	5	1	5	22	2	1	1	1	1	1	1	1	1	1	11	0	0								0	0	0	0	0	0	0	0	0	0
MN0019	41	2	1	1	1	1	1	1	1	6	1	5	5	5	1	5	22	1	1	1	2	1	1	1	1	1	1	11	0	0								0	0	0	0	0	0	0	0	0	0
KWM0026	64	2	1	3	4	5	4	4	4	24	4	1	4	5	4	3	21	1	1	1	1	1	1	2	1	1	1	11	0	0								0	0	0	0	1	0	0	0	1	1	1	1
KWM0028	23	2	1	3	4	5	4	4	4	24	4	3	5	5	2	2	21	2	1	1	1	1	1	1	1	1	1	11	1	0								1	1	1	1	0	0	0	0	3	1	1	0
SS0014	39	2	1	4	4	4	1	4	2	19	1	5	5	4	1	5	21	1	1	1	1	1	1	1	2	1	1	11	0	0								0	0	1	1	0	0	0	0	2	0
MN0020	23	2	1	4	1	1	3	4	3	16	2	1	4	5	5	4	21	1	1	1	1	1	1	1	1	2	1	11	0	1								1	0	0	1	0	0	0	0	1	1	1	1
NA0032	21	2	2	1	1	4	1	1	5	13	4	2	5	5	4	1	21	1	2	1	1	1	1	1	1	1	1	11	0	0								0	1	0	1	0	0	1	1	4	1	1	1
NB008	54	2	0	4	1	1	1	4	2	13	3	3	4	4	5	2	21	1	1	1	1	1	1	2	1	1	1	11	1	1								2	0	0	0	0	0	1	0	1	1	0	0
KZ005	38	1	1	2	4	4	4	4	2	20	2	4	4	4	2	4	20	1	1	1	1	1	1	1	1	2	1	11	0	0								0	1	0	0	0	0	0	1	2	1	0	1
MB002	27	2	1	1	3	1	1	1	4	11	3	1	5	5	1	5	20	1	1	1	2	1	1	1	1	1	1	11	0	0								0	0	0	2	0	0	0	0	2	0
BN0028	56	2	1	3	1	1	1	1	1	8	5	1	3	3	5	3	20	1	1	1	2	1	1	1	1	1	1	11	0	0								0	0	0	0	0	0	0	0	0	1	0	1
BA0031	35	2	2	1	1	1	1	1	1	6	3	1	5	5	5	1	20	1	1	1	1	2	1	1	1	1	1	11	1	0								1	0	0	0	0	0	1	1	2	0
NA007	23	2	2	3	1	4	4	4	5	21	1	1	5	4	3	5	19	2	1	1	1	1	1	1	1	1	1	11	1	0								1	0	0	0	0	0	0	0	0	0
KK004	36	2	1	4	1	1	1	1	5	13	2	2	5	4	1	5	19	1	1	1	1	1	1	2	1	1	1	11	0	0								0	0	0	0	0	0	0	0	0	0
SK0018	46	1	1	1	4	1	1	4	2	13	2	5	5	1	1	5	19	1	1	1	1	1	1	1	2	1	1	11	0	0								0	0	0	0	0	0	0	0	0	0
BS034	38	2	1	3	1	1	1	1	3	10	1	5	5	4	1	3	19	2	1	1	1	1	1	1	1	1	1	11	0	0								0	0	0	0	0	0	0	0	0	0
KK006	58	1	2	4	1	1	1	4	4	15	4	2	5	5	1	1	18	1	1	1	1	2	1	1	1	1	1	11	0	0								0	0	0	0	0	0	0	0	0	0
LK006	28	2	1	1	4	1	1	4	2	13	1	1	5	5	1	5	18	1	2	1	1	1	1	1	1	1	1	11	0	0								0	0	0	0	0	0	0	0	0	0
SK0034	18	2	2	1	1	1	1	1	1	6	1	5	5	1	1	5	18	1	1	1	1	2	1	1	1	1	1	11	0	0								0	0	0	0	0	0	0	0	0	0
LK0018	33	2	2	1	1	1	1	3	2	9	1	5	1	1	1	5	14	1	1	1	1	1	1	2	1	1	1	11	0	0								0	0	0	0	1	0	0	0	1	0
PW0024	48	1	2	1	3	1	1	1	1	8	5	5	5	5	5	3	28	1	1	1	1	1	1	1	1	1	1	10	0	0								0	0	2	0	0	1	0	0	3	1	0	0
KWE0023	40	1	3	5	5	5	5	5	1	26	5	1	5	5	5	5	26	1	1	1	1	1	1	1	1	1	1	10	0	0								0	0	0	0	0	0	0	0	0	0
KWE0024	24	2	2	5	5	5	5	5	1	26	5	5	5	5	1	5	26	1	1	1	1	1	1	1	1	1	1	10	0	0								0	0	0	0	0	0	0	0	0	0
BS015	54	1	2	3	1	1	1	1	4	11	4	5	5	5	5	2	26	1	1	1	1	1	1	1	1	1	1	10	0	0								0	0	0	0	0	0	0	0	0	0
MK0027	26	2	2	1	4	1	1	3	1	11	1	5	5	5	5	5	26	1	1	1	1	1	1	1	1	1	1	10	0	0								0	0	0	0	0	0	0	0	0	0
BS032	23	1	3	1	1	1	1	1	5	10	1	5	5	5	5	5	26	1	1	1	1	1	1	1	1	1	1	10	0	0								0	1	0	1	0	0	0	0	2	0
BN0014	63	2	1	1	1	1	1	1	3	8	5	1	5	5	5	5	26	1	1	1	1	1	1	1	1	1	1	10	0	0								0	0	0	0	0	0	0	0	0	0
BK003	37	2	0	1	3	1	1	1	1	8	5	1	5	5	5	5	26	1	1	1	1	1	1	1	1	1	1	10	0	0								0	1	0	0	0	0	1	0	2	0
BA0029	21	2	1	1	1	1	1	1	1	6	1	5	5	5	5	5	26	1	1	1	1	1	1	1	1	1	1	10	0	0								0	0	0	0	0	0	0	0	0	0
BA0030	26	2	2	1	1	1	1	1	1	6	1	5	5	5	5	5	26	1	1	1	1	1	1	1	1	1	1	10	0	0								0	0	0	0	0	0	0	0	0	0
KL0028	38	2	2	1	1	1	1	1	1	6	1	5	5	5	5	5	26	1	1	1	1	1	1	1	1	1	1	10	0	0								0	0	0	0	0	0	0	0	0	0
KWM0017	34	2	1	5	3	5	5	5	1	24	1	4	5	5	5	5	25	1	1	1	1	1	1	1	1	1	1	10	0	0								0	0	0	0	0	0	0	0	0	1	1	1
KI0042	46	2	2	4	3	1	3	1	1	13	5	4	1	5	5	5	25	1	1	1	1	1	1	1	1	1	1	10	1	0								1	0	0	0	0	0	0	0	0	0
MN0021	50	2	1	1	1	1	1	1	1	6	2	5	5	3	5	5	25	1	1	1	1	1	1	1	1	1	1	10	0	0								0	0	0	0	0	0	2	0	2	1	0	0
KWM0027	32	2	1	3	4	5	4	4	2	22	4	3	5	5	4	3	24	1	1	1	1	1	1	1	1	1	1	10	0	0								0	0	0	0	0	0	0	0	0	1	0	0
LK0029	36	1	3	4	1	1	1	1	5	13	2	4	5	4	5	4	24	1	1	1	1	1	1	1	1	1	1	10	0	0								0	0	0	0	0	0	0	0	0	1	0	0
BN004	34	2	2	1	1	1	1	1	1	6	1	5	5	5	3	5	24	1	1	1	1	1	1	1	1	1	1	10	0	0								0	1	0	0	0	0	1	0	2	0
NA0030	32	2	3	4	1	4	4	1	1	15	5	1	5	5	5	2	23	1	1	1	1	1	1	1	1	1	1	10	0	0								0	0	0	0	0	0	1	0	1	1	0	1
BS030	22	2	3	1	1	1	1	4	1	9	5	1	5	5	5	2	23	1	1	1	1	1	1	1	1	1	1	10	0	0								0	0	0	0	0	0	1	0	1	0
SS009	56	2	2	1	1	1	1	1	1	6	1	2	5	5	5	5	23	1	1	1	1	1	1	1	1	1	1	10	0	0								0	0	0	0	0	0	0	0	0	0
KWM003	22	2	1	5	5	5	5	5	3	28	1	5	5	1	5	5	22	1	1	1	1	1	1	1	1	1	1	10	0	0								0	0	0	0	0	0	0	0	0	0
KWM0019	47	2	1	5	5	5	5	5	1	26	5	1	5	5	5	1	22	1	1	1	1	1	1	1	1	1	1	10	0	0								0	0	0	0	0	0	0	0	0	1	0	0
KWE0014	28	2	2	5	5	5	5	5	1	26	5	1	5	5	1	5	22	1	1	1	1	1	1	1	1	1	1	10	0	0								0	0	0	0	0	0	0	0	0	0
KWE0025	53	1	1	5	5	4	5	5	1	25	5	5	1	5	5	1	22	1	1	1	1	1	1	1	1	1	1	10	0	0								0	0	0	0	0	0	0	0	0	0
KWE0016	35	1	2	2	4	4	4	5	1	20	4	1	5	5	5	2	22	1	1	1	1	1	1	1	1	1	1	10	0	0								0	0	0	0	0	0	0	1	1	0
NQ002	31	2	2	1	1	4	1	4	2	13	4	1	5	5	5	2	22	1	1	1	1	1	1	1	1	1	1	10	0	0								0	0	0	0	0	0	0	0	0	0
BN0018	62	2	1	1	1	1	1	3	5	12	5	1	5	5	5	1	22	1	1	1	1	1	1	1	1	1	1	10	0	0								0	0	0	0	0	0	0	0	0	0
BN0011	59	1	3	1	1	1	1	1	5	10	5	1	5	5	5	1	22	1	1	1	1	1	1	1	1	1	1	10	0	0								0	0	0	0	0	0	0	0	0	1	1	1
NQ0022	32	1	3	1	1	1	1	3	3	10	3	1	5	5	5	3	22	1	1	1	1	1	1	1	1	1	1	10	0	0								0	0	0	0	0	0	0	0	0	1	0	0
BA0035	35	2	2	1	1	1	1	4	1	9	5	1	5	5	5	1	22	1	1	1	1	1	1	1	1	1	1	10	0	0								0	0	0	0	0	0	1	0	1	0
LK0032	50	2	2	1	1	2	1	3	1	9	5	1	5	5	5	1	22	1	1	1	1	1	1	1	1	1	1	10	0	0								0	0	0	0	0	0	0	0	0	1	0	0
BK0036	27	2	3	1	3	1	1	1	1	8	5	1	5	5	5	1	22	1	1	1	1	1	1	1	1	1	1	10	0	0								0	0	0	0	0	0	0	0	0	0
BN001	36	1	3	1	1	1	1	1	1	6	1	5	5	5	1	5	22	1	1	1	1	1	1	1	1	1	1	10	0	0								0	0	0	1	0	0	0	0	1	0
BS009	30	1	2	1	1	1	1	1	1	6	5	1	5	5	5	1	22	1	1	1	1	1	1	1	1	1	1	10	0	0								0	0	0	0	0	0	0	0	0	1	0	1
NQ0027	34	2	1	1	1	1	1	1	1	6	5	1	5	5	5	1	22	1	1	1	1	1	1	1	1	1	1	10	0	0								0	0	0	0	0	0	0	0	0	0
KC0010	23	1	2	1	1	1	1	1	1	6	5	1	5	5	5	1	22	1	1	1	1	1	1	1	1	1	1	10	0	0								0	0	0	0	0	0	0	0	0	0
MK0022	25	2	2	1	1	1	1	1	1	6	1	5	5	5	1	5	22	1	1	1	1	1	1	1	1	1	1	10	0	0								0	0	0	0	0	0	0	0	0	0
NA0029	35	2	2	1	1	1	1	1	1	6	1	5	5	5	1	5	22	1	1	1	1	1	1	1	1	1	1	10	1	1								2	1	1	1	0	0	1	0	4	0
SK004	40	2	1	1	1	1	1	1	1	6	1	5	5	5	2	4	22	1	1	1	1	1	1	1	1	1	1	10	0	0								0	0	0	0	0	0	0	0	0	0
MN0034	21	1	1	1	1	1	4	1	4	12	3	1	5	3	5	4	21	1	1	1	1	1	1	1	1	1	1	10	0	0								0	0	0	0	0	0	0	0	0	0
MB0011	39	2	1	1	4	1	1	1	2	10	4	4	5	2	1	5	21	1	1	1	1	1	1	1	1	1	1	10	0	0								0	0	0	0	0	0	0	0	0	0
MB0013	38	2	2	1	1	1	1	1	5	10	1	5	5	5	1	4	21	1	1	1	1	1	1	1	1	1	1	10	0	0								0	0	0	3	0	0	0	0	3	0
KZ0014	33	2	2	2	4	4	4	4	2	20	4	2	4	4	2	4	20	1	1	1	1	1	1	1	1	1	1	10	0	0								0	0	0	1	0	0	0	1	2	0
KWE0012	73	1	1	1	5	1	5	3	1	16	3	5	3	3	3	3	20	1	1	1	1	1	1	1	1	1	1	10	0	0								0	0	0	0	0	0	0	0	0	0
LK0025	38	2	1	3	4	1	1	1	1	11	2	5	3	5	1	4	20	1	1	1	1	1	1	1	1	1	1	10	0	0								0	0	0	0	1	0	0	1	2	1	1	1
PW004	36	2	3	3	1	1	1	1	4	11	4	2	4	4	5	1	20	1	1	1	1	1	1	1	1	1	1	10	0	0								0	0	0	0	0	0	0	0	0	0
BN0024	77	2	0	1	1	1	1	1	1	6	1	5	5	5	1	3	20	1	1	1	1	1	1	1	1	1	1	10	0	0								0	0	0	0	0	0	0	0	0	0
BS014	19	2	2	4	4	1	1	4	1	15	2	2	5	4	5	1	19	1	1	1	1	1	1	1	1	1	1	10	0	0								0	0	0	0	0	0	0	0	0	0
MN0015	64	1	2	1	1	1	1	1	1	6	1	1	4	5	3	5	19	1	1	1	1	1	1	1	1	1	1	10	0	0								0	0	0	0	0	0	0	0	0	0
KZ0011	22	1	2	4	3	4	1	4	4	20	2	2	4	4	4	2	18	1	1	1	1	1	1	1	1	1	1	10	0	0								0	0	0	0	0	0	1	0	1	1	1	1
BK004	64	1	1	1	1	1	1	1	5	10	1	1	5	5	5	1	18	1	1	1	1	1	1	1	1	1	1	10	0	0								0	0	0	0	0	0	0	0	0	1	0	0
KK0027	40	1	1	1	1	4	1	1	2	10	1	5	5	1	1	5	18	1	1	1	1	1	1	1	1	1	1	10	0	0								0	0	0	0	0	0	0	0	0	0
KZ0029	25	2	3	2	4	4	4	4	2	20	2	4	2	2	2	4	16	1	1	1	1	1	1	1	1	1	1	10	0	0								0	0	0	0	0	0	0	0	0	0
KI0016	35	2	2	1	3	2	2	3	3	14	1	5	1	3	1	5	16	1	1	1	1	1	1	1	1	1	1	10	0	0								0	0	0	0	0	0	0	0	0	1	0	1
KK0026	30	2	3	1	1	4	1	4	1	12	4	4	1	1	1	5	16	1	1	1	1	1	1	1	1	1	1	10	1	0								1	0	0	0	0	0	0	0	0	0
BN0035	58	2	1	1	1	1	1	3	1	8	3	1	3	5	1	3	16	1	1	1	1	1	1	1	1	1	1	10	0	1								1	1	1	0	0	0	0	0	2	0
KI0018	69	2	2	1	1	1	1	1	5	10	2	1	1	1	5	5	15	1	1	1	1	1	1	1	1	1	1	10	0	0								0	0	0	0	0	0	0	0	0	1	0	1
BA0013	36	2	0	1	1	1	1	1	1	6	1	5	1	1	1	5	14	1	1	1	1	1	1	1	1	1	1	10	0	0								0	0	0	0	0	0	1	0	1	0
MQ0022	23	2	2	1	1	1	1	1	1	6	1	5	1	1	1	5	14	1	1	1	1	1	1	1	1	1	1	10	0	0								0	0	0	1	0	0	1	0	2	1	0	0
[truncated: 12 more columns]

## Sheet: K-10
ID	Age	Gender	Educ	K10Qn1	K10Qn2_001	K10Qn3	K10Qn4	K10Qn5	K10Qn6	K10Qn7	K10Qn8	K10Qn9	K10Qn10	K-10Sc
NY0010	38	2	1	5	5	5	5	5	5	4	5	5	5	49
MB0018	45	2	1	3	4	5	5	5	4	5	5	4	5	45
MB008	28	2	2	2	3	5	5	5	5	4	5	5	5	44
NY0014	38	2	0	4	5	4	5	5	5	4	4	4	4	44
KL001	28	2	1	2	2	4	5	5	5	5	5	5	5	43
NB001	45	2	0	5	5	4	5	4	4	4	4	4	4	43
MB004	37	1	2	1	5	5	5	5	5	5	5	4	1	41
MB0019	22	2	1	5	5	1	5	4	2	5	5	4	5	41
MQ004	46	2	1	4	4	4	5	5	2	5	4	3	5	41
LK0019	39	2	2	3	4	5	5	4	4	4	3	4	5	41
BK0020	40	1	2	3	4	5	5	4	4	3	4	4	4	40
KC0016	40	2	2	4	5	4	5	3	3	5	5	3	3	40
PW0014	25	1	2	2	4	4	3	4	5	5	5	4	4	40
MB0020	29	1	1	3	4	5	5	5	5	4	5	1	1	38
SS004	35	2	1	2	3	3	5	5	3	5	2	5	5	38
LK0028	22	2	2	4	4	4	5	1	4	4	4	4	4	38
PW0032	30	2	2	3	4	4	4	5	5	5	4	3	1	38
SK0029	37	2	2	5	5	4	2	4	4	4	4	3	3	38
MB0046	21	2	2	4	3	5	3	3	4	4	4	5	2	37
PW003	27	1	3	4	3	3	4	4	3	4	4	4	4	37
SK0013	53	1	1	3	4	4	5	4	2	4	4	3	4	37
KL003	31	1	1	4	2	3	5	5	3	5	3	3	3	36
MQ0029	68	2	3	3	5	5	3	3	3	5	3	3	3	36
NQ0010	27	2	1	5	2	2	5	5	1	5	5	5	1	36
BK0026	23	2	1	3	4	4	4	1	4	4	4	4	4	36
MK0015	25	1	2	4	2	4	4	4	3	3	5	4	3	36
SK0030	70	2	1	4	4	2	2	4	4	4	4	4	4	36
BA0032	44	2	1	4	2	4	4	5	2	2	4	4	4	35
BU0045	42	2	0	3	2	1	4	5	5	4	4	4	3	35
KI0010	73	2	1	3	4	3	5	4	3	4	3	3	3	35
MB001	35	2	1	5	5	5	1	1	5	2	5	1	5	35
NQ0014	20	2	2	4	5	5	1	5	2	3	4	1	5	35
BK0035	25	1	2	3	3	4	5	3	4	2	4	5	2	35
KC008	28	2	1	4	2	2	5	5	5	5	3	3	1	35
NA0034	51	2	0	5	3	1	3	4	4	3	4	3	5	35
NY0011	43	2	3	4	4	2	5	2	3	4	5	3	3	35
BA005	54	2	1	3	4	2	3	2	3	4	4	5	4	34
KC0031	38	2	2	3	2	3	3	3	3	3	5	5	4	34
KK0013	42	2	2	2	4	4	4	4	2	4	4	4	2	34
PW0021	45	2	1	3	3	3	4	3	3	4	3	5	3	34
BA0017	48	1	2	3	2	5	3	2	3	5	3	5	2	33
BU003	23	1	2	2	2	3	2	4	4	5	4	3	4	33
KI0019	38	2	0	2	4	4	3	4	5	2	3	4	2	33
MB0023	29	2	2	5	3	2	5	3	3	2	2	5	3	33
KZ0023	30	2	1	3	3	2	4	3	3	3	4	4	4	33
NA0040	30	2	0	3	1	1	5	5	5	3	5	1	4	33
NY008	54	2	2	4	4	4	2	4	4	4	4	2	1	33
PW0026	66	2	1	3	3	3	5	2	4	3	3	4	3	33
BA0014	48	2	1	3	4	3	3	3	4	3	4	3	2	32
BS018	40	2	1	4	3	4	3	3	3	2	4	3	3	32
KI0020	22	2	1	2	2	4	2	4	4	5	5	2	2	32
KL008	40	2	2	5	3	2	2	2	2	5	2	5	4	32
MB0010	37	2	2	4	2	2	4	4	3	3	3	4	3	32
KC0026	41	2	1	2	4	4	4	4	3	2	3	4	2	32
MK003	26	2	3	4	2	4	3	5	3	3	3	3	2	32
NA0042-2	68	1	2	4	5	3	4	1	4	2	1	5	3	32
NY0022	39	2	0	1	4	3	4	4	2	3	5	3	3	32
PW0025	21	2	2	4	5	3	4	1	4	2	1	5	3	32
KWM0015	63	2	0	3	2	1	3	3	3	4	4	4	4	31
BK0038	24	2	2	3	2	4	3	2	1	3	4	4	5	31
MN0011	40	2	1	3	4	4	4	4	3	3	1	4	1	31
MN0035	34	1	3	3	3	2	4	2	2	4	5	3	3	31
NA004	21	1	2	2	3	3	3	3	3	4	3	4	3	31
NB0014	42	2	1	4	3	2	4	2	2	4	3	4	3	31
NY0012	56	2	1	4	4	5	4	1	5	1	3	3	1	31
PW007	55	1	1	3	4	4	3	3	2	3	3	3	3	31
PW0018	54	1	1	2	3	4	3	3	2	2	5	2	5	31
SK0011	68	1	1	1	3	4	5	2	4	2	5	3	2	31
BA001	61	1	2	3	4	2	3	4	2	3	5	2	2	30
BA002	38	2	2	3	3	1	4	4	4	1	4	1	5	30
KZ0010	27	2	2	1	1	1	2	4	4	4	4	4	5	30
BK0016	32	2	1	1	2	1	5	4	1	5	5	5	1	30
KK0032	40	1	0	3	3	3	3	3	3	3	3	3	3	30
MK001	56	1	2	5	3	3	2	5	3	2	3	1	3	30
MN001	24	1	2	3	5	3	2	4	3	3	1	3	3	30
MN0031	31	1	2	3	1	2	3	4	3	4	4	3	3	30
NA008	20	1	2	3	3	2	4	3	3	2	4	3	3	30
PW0034	32	2	1	4	3	2	2	4	3	3	4	2	3	30
BA0011	52	1	2	3	2	4	2	3	3	2	5	3	2	29
BS010	23	2	2	1	3	1	5	5	4	4	1	4	1	29
BS013	40	1	3	3	3	4	2	4	1	3	4	2	3	29
BU0047	42	1	2	3	3	3	3	3	2	3	3	3	3	29
KI001	58	2	1	4	2	3	5	1	3	3	3	2	3	29
KI008	69	2	1	2	2	2	5	5	2	2	2	2	5	29
KWM006	18	1	2	2	1	3	3	5	3	3	3	3	3	29
KWM0014	49	2	2	2	2	4	3	3	3	4	3	3	2	29
MB0025	24	2	2	2	3	4	3	2	4	3	3	4	1	29
MQ0032	37	1	3	3	3	3	3	3	3	2	3	3	3	29
NQ0021	51	2	3	1	5	1	1	5	2	3	5	5	1	29
SS0032	31	2	1	4	4	3	5	2	2	2	2	4	1	29
KC009	54	2	2	5	3	2	1	3	4	3	3	4	1	29
PW0016	52	1	2	2	4	3	3	4	3	2	4	2	2	29
BA008	35	2	2	3	4	1	1	4	2	3	4	1	5	28
BA0021	53	2	1	3	3	4	3	4	3	3	2	2	1	28
BN003	58	2	2	2	3	2	3	2	2	5	5	2	2	28
BU001	41	1	3	4	4	1	2	4	3	3	4	2	1	28
KI0021	28	2	3	3	3	2	1	3	4	5	2	4	1	28
MQ0018	50	2	1	4	3	3	4	2	3	1	3	4	1	28
NQ0031	50	1	2	3	3	4	1	5	5	3	2	1	1	28
KC006	34	2	1	3	4	3	1	3	3	4	4	2	1	28
LK005	50	2	1	2	2	3	2	3	4	3	3	3	3	28
LK0017	48	1	2	5	1	1	4	3	3	2	2	2	5	28
LK0023	53	2	1	4	4	4	1	3	1	2	4	4	1	28
MK0030	48	2	2	1	3	4	3	3	3	4	3	3	1	28
NA0027	38	2	1	3	3	3	3	2	3	3	2	3	3	28
NY002	53	1	2	2	4	2	4	4	2	2	2	2	4	28
NY0018	36	2	2	2	5	2	3	2	3	3	3	3	2	28
PW008	28	2	2	1	3	2	3	4	4	3	3	3	2	28
SK0033	54	2	1	1	3	2	2	3	2	2	5	5	3	28
BU0057	43	2	1	3	3	3	2	2	3	3	3	2	3	27
KL0020	18	2	2	5	4	2	2	1	2	3	5	2	1	27
NQ006	42	2	1	4	3	2	3	2	1	3	3	3	3	27
SS007	46	2	1	1	2	2	2	3	2	1	5	5	4	27
SS0030	40	1	0	5	2	2	5	1	1	4	4	2	1	27
KZ0028	22	2	3	4	1	1	3	3	3	3	3	3	3	27
KC003	39	1	1	2	2	3	4	5	3	2	2	2	2	27
LK0030	36	2	3	3	2	1	4	3	3	2	3	3	3	27
MK0028	30	2	2	2	2	1	4	4	4	2	5	2	1	27
MN005	21	2	2	2	3	1	2	4	5	3	1	4	2	27
PW0020	48	1	1	3	3	1	3	3	1	3	3	4	3	27
BA0018	30	2	2	2	1	3	2	4	4	2	5	1	2	26
BA0034	33	1	2	2	3	2	3	4	3	3	3	2	1	26
BS001	58	2	0	2	3	2	1	3	3	4	4	3	1	26
BS0036	24	1	2	4	1	1	4	4	3	1	4	2	2	26
BU0049	70	2	1	1	2	3	4	3	1	3	3	3	3	26
KI0015	49	2	1	2	2	2	4	2	4	3	3	3	1	26
KL004	34	2	0	4	3	3	1	1	2	5	3	3	1	26
KL0035	57	2	1	4	3	3	1	1	1	3	4	5	1	26
KWM008	75	2	1	4	4	2	3	3	1	4	1	3	1	26
KWM0010	23	1	2	4	2	1	2	4	4	3	2	3	1	26
KWM0032	72	2	2	2	2	2	4	4	1	3	4	3	1	26
MB009	25	1	2	2	4	2	4	2	2	2	4	2	2	26
MQ0034	34	1	3	4	3	2	3	2	2	2	3	3	2	26
NQ008	43	2	2	1	4	2	3	3	1	3	3	3	3	26
MK002	23	2	3	1	4	2	3	3	4	3	1	3	2	26
MK004	47	2	2	4	2	3	2	2	3	2	3	2	3	26
MK0014	32	2	2	4	2	3	2	4	1	4	3	2	1	26
MN0013	38	2	2	3	3	1	3	1	3	3	3	5	1	26
MN0017	38	2	2	5	2	1	4	1	1	1	5	2	4	26
MN0018	45	2	1	3	3	3	3	3	1	3	3	3	1	26
PW006	58	1	2	3	3	1	3	3	2	3	5	2	1	26
PW0019	30	2	0	2	1	1	4	3	3	4	5	2	1	26
SK007	32	1	2	3	1	4	1	3	1	4	5	3	1	26
SK009	40	2	1	3	3	3	2	2	2	3	1	3	4	26
BA0025	28	2	1	1	1	2	5	5	1	3	2	2	3	25
BS017	25	2	3	1	2	4	2	5	1	2	4	3	1	25
BS031	22	2	2	2	3	2	3	3	3	3	3	2	1	25
BU0030	39	2	2	2	2	3	2	2	3	3	2	3	3	25
KI0017	34	2	2	2	3	1	2	2	2	5	2	5	1	25
KI0024	36	2	2	2	2	4	2	2	3	3	4	2	1	25
KI0045	29	1	3	2	2	3	3	3	1	3	3	3	2	25
MQ0014	61	2	1	3	2	1	4	1	1	4	4	4	1	25
MQ0024	34	2	3	1	4	3	4	1	1	4	3	3	1	25
MQ0031	28	2	3	3	2	2	3	1	1	3	4	3	3	25
KZ006	35	2	2	3	3	3	3	3	3	2	2	2	1	25
BK002	44	1	2	2	2	3	3	2	4	2	2	3	2	25
KC0019	22	1	2	1	3	3	3	3	3	3	3	2	1	25
MK0012	35	2	2	1	1	1	4	3	4	2	3	3	3	25
MN0010	22	1	3	3	3	2	4	2	2	3	3	2	1	25
MN0016	39	1	1	4	2	3	1	2	3	4	4	1	1	25
NY0016	48	2	1	2	2	2	2	3	3	3	3	3	2	25
NY0025	20	2	1	4	4	3	1	1	1	4	3	3	1	25
BA0015	32	2	2	2	5	2	1	2	2	3	4	2	1	24
BA0022	70	2	2	2	3	2	1	3	4	3	2	3	1	24
BS011	23	1	2	1	2	3	2	5	4	3	1	2	1	24
BS021	22	2	2	3	2	3	2	3	3	2	2	2	2	24
KI0033	51	2	2	2	2	2	5	2	2	2	4	1	2	24
MB0042	34	2	3	2	1	1	1	3	4	3	3	3	3	24
MQ0027	24	2	2	3	2	1	3	3	3	2	4	2	1	24
NQ0020	69	2	0	3	1	1	3	3	1	3	3	2	4	24
BK0018	27	2	2	3	2	2	5	1	2	3	3	2	1	24
BK0033	38	2	3	3	2	2	2	2	2	4	2	3	2	24
LK0015	40	2	0	3	3	3	3	3	2	2	2	2	1	24
MN004	38	1	3	4	3	2	1	4	4	2	1	2	1	24
NA0012	35	2	0	3	4	1	1	3	1	1	4	5	1	24
NA0019	26	2	2	2	3	2	3	2	2	2	4	2	2	24
NA0026	25	2	2	3	3	2	1	2	2	3	5	2	1	24
NB0017	56	1	2	3	2	1	2	3	1	5	5	1	1	24
NY0030	26	2	2	3	1	2	2	1	3	4	2	3	3	24
PW002	42	2	1	3	3	3	2	3	1	3	2	3	1	24
PW0015	40	1	1	3	2	3	1	3	3	2	3	3	1	24
PW0035	37	2	3	2	3	2	1	4	3	2	3	3	1	24
BA009	43	1	2	2	3	2	1	4	3	1	4	2	1	23
BA0012	41	2	2	3	3	3	2	2	3	2	2	2	1	23
KI006	70	2	2	2	3	2	3	2	3	3	2	2	1	23
KI009	40	2	2	2	3	3	1	3	1	3	3	3	1	23
KL0023	69	2	2	4	2	2	2	2	1	2	4	3	1	23
KWM001	38	1	2	4	3	3	4	1	1	3	1	2	1	23
MB0022	25	2	0	2	3	3	3	1	1	3	3	3	1	23
MB0050	35	1	2	2	1	1	3	1	1	3	3	3	5	23
NQ0032	21	2	3	3	2	1	1	3	2	1	4	3	3	23
SS002	48	2	1	1	2	1	2	2	4	2	4	4	1	23
SS0021	47	2	1	2	3	2	2	2	2	2	2	4	2	23
SS0025	56	1	1	3	2	3	2	2	3	2	2	2	2	23
KZ008	26	2	2	3	3	2	1	3	3	2	2	2	2	23
KZ0026	28	1	2	3	1	1	2	3	3	3	3	3	1	23
BK0024	19	2	2	2	3	1	2	1	3	2	4	3	2	23
BK0027	32	2	1	1	1	1	1	4	4	4	4	2	1	23
KC0020	31	1	3	3	5	2	1	1	1	2	5	2	1	23
MK0021	24	2	2	3	2	1	1	3	1	3	3	3	3	23
MN0026	44	1	2	3	3	3	2	1	1	3	3	3	1	23
MN0027	30	2	1	2	3	1	2	2	3	2	4	3	1	23
NA0025	37	2	1	3	3	3	2	2	2	3	2	2	1	23
NB007	35	2	1	2	2	3	4	2	2	3	3	1	1	23
NB0018	45	2	0	1	2	3	3	2	3	2	2	2	3	23
NB0020	19	2	2	3	2	1	3	3	4	3	2	1	1	23
NB0022	28	2	1	2	2	3	3	2	1	3	3	2	2	23
NB0026	34	2	3	2	3	2	2	3	2	3	3	2	1	23
PW0022	42	1	1	3	3	2	1	3	2	3	3	2	1	23
SK0021	46	1	1	2	2	2	2	2	2	4	3	2	2	23
BS020	45	2	1	2	2	3	3	2	2	2	2	3	1	22
KI002	28	2	2	2	2	2	2	3	2	2	2	2	3	22
KI0043	24	1	3	3	3	1	3	1	1	3	3	3	1	22
KL0016	33	2	2	3	2	1	3	3	1	3	3	2	1	22
KL0017	50	2	1	2	2	2	2	3	2	3	2	2	2	22
KL0022	35	2	2	2	1	1	3	4	1	3	3	3	1	22
KWM0020	25	1	1	1	3	1	2	1	2	3	3	3	3	22
KWM0022	56	2	2	4	4	1	1	1	3	3	3	1	1	22
MB0012	37	2	2	3	3	1	1	2	3	3	2	3	1	22
MB0051	24	1	2	4	2	3	2	1	1	2	4	2	1	22
MB0052	23	2	2	3	1	1	3	3	3	3	1	1	3	22
MQ0010	30	1	2	1	2	1	4	3	1	2	2	4	2	22
MQ0013	22	2	2	1	1	1	1	4	4	2	4	3	1	22
NQ0013	29	2	2	2	1	1	2	2	5	2	2	3	2	22
KZ0012	47	2	1	1	1	1	2	3	3	5	4	1	1	22
KZ0018	48	2	2	2	2	2	3	3	2	2	2	2	2	22
BK0011	30	2	1	3	3	1	3	3	1	1	3	3	1	22
KK009	29	2	1	3	2	1	4	1	2	3	2	3	1	22
KWE005	28	2	1	2	2	2	1	4	2	2	2	3	2	22
LK0024	42	2	1	3	3	3	1	1	2	3	3	1	2	22
LK0036	64	2	2	3	4	1	2	2	1	2	2	4	1	22
MK006	26	2	1	2	1	1	4	2	1	4	1	3	3	22
MK008	21	2	2	3	3	1	3	3	1	1	1	3	3	22
MK0035	20	2	1	2	1	1	2	3	4	1	3	4	1	22
NA009	21	2	2	2	2	5	5	1	1	2	1	1	2	22
NY0026	78	2	1	2	2	2	2	2	3	2	2	3	2	22
NY0029	47	2	2	2	3	2	3	2	2	3	2	2	1	22
SK0010	32	2	1	4	3	2	1	2	2	2	3	2	1	22
BS023	25	1	2	2	3	3	1	3	1	2	2	1	3	21
BS024	20	2	3	2	3	2	1	4	2	2	1	1	3	21
BU008	24	1	2	2	1	1	3	3	2	2	4	2	1	21
BU0016	31	1	2	3	2	4	1	2	2	2	1	3	1	21
BU0050	67	2	1	1	2	2	3	2	3	3	1	3	1	21
BU0054	29	2	3	2	3	1	1	3	2	3	2	3	1	21
BU0059	64	1	2	2	3	2	1	3	2	1	3	3	1	21
KI0011	26	1	1	3	3	1	2	2	3	2	3	1	1	21
KL0027	58	1	1	2	1	1	1	1	1	4	5	4	1	21
KWM002	21	2	2	2	3	1	3	1	1	3	3	3	1	21
MQ003	52	1	2	4	2	4	1	1	1	2	2	2	2	21
MQ0028	47	2	2	2	2	2	3	2	2	2	4	1	1	21
NQ0029	19	2	2	4	4	4	3	1	1	1	1	1	1	21
NQ0033	26	2	3	2	3	1	2	3	1	2	4	2	1	21
NQ0036	45	1	2	3	2	2	2	5	2	1	1	2	1	21
KZ0019	46	2	1	1	2	2	3	3	2	3	3	1	1	21
BK001	21	2	2	3	1	1	2	3	1	2	3	2	3	21
KC0027	57	2	1	2	1	1	2	2	3	1	5	3	1	21
KC0032	60	2	2	5	4	1	3	1	1	2	2	1	1	21
KC0042	23	1	2	3	2	2	2	2	2	2	3	2	1	21
KWE0010	60	2	1	2	3	2	2	2	2	2	2	2	2	21
MK0016	28	2	2	3	3	1	3	1	1	2	3	3	1	21
MN0012	20	2	2	2	3	1	2	4	3	2	2	1	1	21
MN0022	63	1	2	2	2	2	2	3	2	2	2	3	1	21
MN0032	28	2	3	3	3	3	3	1	1	1	2	3	1	21
NA005	18	1	2	3	4	1	1	2	1	2	4	2	1	21
NB0019	50	2	1	1	3	1	3	2	2	2	2	3	2	21
NB0023	47	2	1	1	3	3	2	2	2	3	2	2	1	21
NB0028	30	2	2	2	3	2	3	2	1	3	2	2	1	21
NY0017	58	2	3	2	2	1	3	2	2	3	2	2	2	21
PW0012	32	2	2	3	3	1	1	3	2	3	3	1	1	21
SK003	30	2	2	4	2	2	2	1	1	2	4	2	1	21
SK0012	37	2	0	2	2	2	4	2	2	2	2	1	2	21
BA006	34	2	3	1	3	1	2	2	1	3	4	2	1	20
BA0028	36	2	2	3	3	3	1	1	1	3	3	1	1	20
BN005	78	2	1	1	5	1	1	1	1	1	3	5	1	20
BU0014	31	1	3	1	1	1	2	3	2	1	4	3	2	20
KI0023	19	1	2	1	3	1	1	1	1	3	4	2	3	20
KI0046	27	1	2	3	3	3	1	1	1	1	3	3	1	20
KL0015	38	2	1	1	2	4	1	2	3	2	2	2	1	20
KWM007	23	2	2	2	2	2	1	3	3	1	2	2	2	20
KWM0016	38	1	2	2	2	3	2	2	2	2	2	1	2	20
KWM0023	38	2	2	2	2	1	1	4	2	2	2	3	1	20
MQ005	29	2	3	3	1	3	1	3	3	1	3	1	1	20
NQ0039	45	2	2	2	2	2	2	3	2	2	2	2	1	20
SS0015	31	2	2	1	5	1	2	2	2	2	2	2	1	20
SS0019	22	2	2	3	3	2	2	2	1	2	2	2	1	20
KZ0035	22	1	3	2	2	2	2	1	1	2	4	1	3	20
BK009	23	2	0	1	5	1	2	1	1	2	1	4	2	20
KC005	24	2	2	3	2	2	2	2	2	1	3	2	1	20
KC0041	29	1	3	2	2	2	4	3	1	2	1	1	2	20
KWE007	25	2	1	2	2	1	5	2	1	1	2	2	2	20
LK001	45	2	1	3	1	1	1	3	1	1	4	4	1	20
MN009	28	2	2	4	1	1	2	1	1	1	3	3	3	20
MN0023	32	2	2	2	1	1	4	2	1	2	2	2	3	20
NA003	40	2	1	3	3	1	3	1	1	2	2	2	2	20
NA0020	19	2	2	2	2	4	2	2	2	1	2	2	1	20
NA0035	20	2	2	2	3	2	2	2	2	2	2	2	1	20
NB006	30	2	1	2	2	1	1	1	2	3	4	3	1	20
NB0010	73	1	1	2	2	2	2	2	2	3	2	2	1	20
NB0021	40	2	2	2	2	2	3	1	1	3	2	3	1	20
NB0031	30	1	2	2	3	2	2	2	2	3	1	2	1	20
NY0024	34	2	2	2	2	2	1	1	1	3	3	3	2	20
NY0028	35	2	1	2	4	2	2	1	2	2	2	2	1	20
PW001	26	2	2	2	2	1	1	2	3	1	3	2	3	20
PW0013	26	1	3	4	4	1	1	1	1	2	4	1	1	20
SK0015	25	2	0	2	2	2	2	2	2	2	2	2	2	20
SK0024	37	2	1	2	2	2	2	2	2	2	2	2	2	20
BN002	34	2	1	1	4	3	4	1	1	2	1	1	1	19
BS003	24	2	2	3	1	2	1	3	1	2	4	1	1	19
BS035	38	1	2	1	2	2	1	2	2	3	2	3	1	19
BU009	70	1	1	1	2	1	3	1	2	3	1	3	2	19
BU0042	52	1	1	1	2	1	1	3	3	1	3	3	1	19
KI004	32	2	2	2	2	2	2	1	1	2	2	3	2	19
KL006	63	1	3	4	1	1	1	2	2	2	4	1	1	19
KL0019	60	2	1	1	1	1	3	3	1	3	3	2	1	19
KWM0021	23	2	2	2	3	3	1	1	1	3	1	3	1	19
MB0026	24	2	1	3	1	1	1	3	1	4	3	1	1	19
MQ0016	38	2	2	3	2	1	1	3	1	3	3	1	1	19
SS001	39	2	1	2	2	2	2	2	2	2	2	2	1	19
SS0011	68	1	1	2	2	2	1	1	1	3	4	2	1	19
BK0014	56	2	2	3	3	1	1	2	1	1	3	3	1	19
BK0017	31	2	2	1	2	2	3	1	1	3	3	2	1	19
BK0021	42	2	1	1	1	2	2	2	2	3	2	2	2	19
BK0037	36	1	2	5	3	1	1	1	1	2	1	3	1	19
KC0015	35	1	3	2	2	1	2	2	2	2	2	2	2	19
KC0021	29	2	3	2	2	2	2	2	1	2	2	2	2	19
KK0034	34	1	2	2	2	3	1	2	2	2	1	3	1	19
KWE002	32	1	2	1	1	2	2	1	1	2	5	2	2	19
KWE008	39	1	2	2	2	2	2	2	2	2	2	2	1	19
KWE0018	26	1	2	2	2	1	2	2	2	2	2	2	2	19
KWE0019	40	2	1	2	1	1	2	2	2	2	2	3	2	19
KWE0029	40	2	1	2	2	2	1	2	2	2	2	2	2	19
MK0010	37	2	2	2	2	1	2	1	1	3	3	3	1	19
MN002	30	1	3	3	3	1	1	2	1	3	3	1	1	19
NA0036	34	2	3	2	3	3	2	1	1	2	1	3	1	19
NB0029	20	2	1	3	3	2	2	1	1	2	2	2	1	19
NY003	42	2	2	3	2	1	2	2	2	2	2	2	1	19
NY0027	36	2	1	1	3	2	2	1	1	3	2	3	1	19
PW0028	32	1	3	2	1	1	1	4	3	1	4	1	1	19
SK0019	42	2	2	2	2	2	2	2	1	2	2	2	2	19
SK0028	46	2	1	2	2	1	2	2	1	2	2	3	2	19
BA003	28	2	3	2	4	1	1	1	2	1	4	1	1	18
BA0016	62	1	2	3	3	2	1	1	1	2	2	1	2	18
BA0033	44	2	2	2	3	1	1	1	1	2	4	1	2	18
BN0030	59	1	1	2	2	1	4	1	1	2	2	2	1	18
BS029	35	2	3	2	2	2	2	2	1	2	2	1	2	18
BU006	56	2	3	3	3	1	1	3	1	1	3	1	1	18
BU007	24	2	3	3	3	1	1	1	1	2	2	3	1	18
BU0010	55	1	3	1	2	1	1	2	1	1	5	3	1	18
BU0041	82	1	3	3	3	3	1	1	1	2	2	1	1	18
BU0048	68	1	3	2	3	1	1	2	2	2	2	2	1	18
KI0037	25	2	2	3	4	1	1	2	2	1	1	2	1	18
KI0039	44	2	2	3	1	1	2	2	2	3	2	1	1	18
KI0040	25	2	3	2	3	1	1	1	1	3	1	3	2	18
KWM0013	26	2	1	2	2	1	3	2	2	1	2	2	1	18
MB0024	28	1	2	3	3	1	3	1	1	1	1	3	1	18
MQ001	67	2	1	1	1	1	1	3	3	3	1	3	1	18
NQ003	50	2	2	3	2	1	3	1	1	3	2	1	1	18
NQ007	45	2	2	1	3	1	2	1	1	4	3	1	1	18
NQ0025	21	2	3	3	3	1	3	1	1	2	1	1	2	18
SS0012	45	2	0	4	2	1	1	2	1	2	2	2	1	18
SS0028	45	2	1	2	2	1	2	2	2	2	2	2	1	18
BK005	31	2	0	3	1	1	2	1	1	1	3	3	2	18
BK0031	35	2	3	2	2	1	2	2	1	2	2	2	2	18
KC001	48	2	2	3	2	1	1	1	2	2	2	2	2	18
KC0023	29	2	1	2	4	1	2	1	1	1	2	2	2	18
KWE0021	58	2	0	2	2	1	1	1	1	2	2	2	4	18
LK0026	33	1	3	3	2	2	1	2	1	2	3	1	1	18
MK005	22	2	3	2	2	1	2	2	1	1	4	2	1	18
MK0025	37	2	2	2	3	1	2	2	2	3	1	1	1	18
MK0031	41	2	1	1	1	1	2	4	2	3	1	2	1	18
MK0033	55	1	3	4	1	1	3	2	1	1	3	1	1	18
MN006	20	2	3	2	2	3	2	1	2	2	1	2	1	18
MN0014	25	2	1	3	4	1	2	1	1	2	2	1	1	18
MN0028	34	1	3	1	1	1	3	4	3	1	2	1	1	18
NA0014	30	1	2	1	3	1	2	2	1	2	2	3	1	18
NA0021	54	2	1	2	1	1	2	2	2	2	2	2	2	18
NA0024	21	2	1	5	1	1	1	1	1	1	3	3	1	18
NB009	37	1	2	2	2	1	2	1	1	3	2	2	2	18
NB0011	25	2	2	3	2	2	1	1	1	3	2	2	1	18
NB0013	33	2	1	2	2	2	3	1	1	3	2	1	1	18
NY0034	42	2	3	1	1	1	1	1	2	2	3	3	3	18
PW0029	28	2	1	5	2	1	1	2	1	1	2	2	1	18
PW0033	20	2	2	3	2	1	2	1	1	2	2	2	2	18
SK0031	35	2	2	1	3	1	1	1	1	3	3	3	1	18
BA0023	49	2	2	1	2	1	1	2	3	3	2	1	1	17
BA0024	25	2	2	2	1	1	1	2	1	2	3	3	1	17
BN007	34	1	1	2	3	1	1	1	1	5	1	1	1	17
BN0025	48	2	1	2	2	1	1	2	2	3	2	1	1	17
BN0026	25	2	1	2	2	2	2	1	1	1	2	2	2	17
BU004	56	2	3	1	2	1	3	3	1	2	1	2	1	17
BU0043	52	2	1	2	3	1	2	1	1	3	2	1	1	17
BU0053	52	2	1	3	2	1	1	1	1	1	3	3	1	17
KL002	49	2	0	4	1	1	1	1	1	2	1	4	1	17
KL009	54	1	1	3	2	1	1	1	1	2	2	2	2	17
KL0014	38	2	1	2	2	1	1	2	2	1	2	3	1	17
MB0015	35	2	2	3	3	1	1	1	1	1	3	2	1	17
MQ006	34	1	2	2	3	1	1	2	1	3	2	1	1	17
MQ0023	35	1	3	2	1	1	2	1	1	2	5	1	1	17
MQ0030	26	1	3	3	2	1	1	3	3	1	1	1	1	17
MQ0035	34	2	2	2	2	1	2	2	1	2	2	2	1	17
NQ004	33	1	2	3	1	1	3	1	3	1	2	1	1	17
NQ0019	62	2	2	4	3	1	1	2	1	1	1	1	2	17
NQ0028	31	1	2	2	2	2	2	1	1	1	2	2	2	17
KZ004	32	2	3	2	1	1	2	2	2	2	2	2	1	17
BK0010	22	1	1	3	3	1	2	1	1	2	1	2	1	17
BK0030	26	1	1	1	2	1	2	2	1	2	2	2	2	17
KC0022	60	2	0	1	2	2	1	2	1	2	4	1	1	17
KC0025	32	1	2	1	2	1	2	2	1	2	3	2	1	17
KK0019	34	2	2	4	2	1	1	3	1	1	2	1	1	17
KK0025	58	2	0	2	1	1	2	2	2	2	2	2	1	17
KK0031	35	1	2	2	2	1	1	2	1	2	3	2	1	17
KWE0013	33	1	1	1	1	1	1	1	1	2	4	2	3	17
KWE0032	30	1	1	2	2	1	2	2	1	2	2	2	1	17
LK0016	52	2	2	3	2	2	1	2	1	2	2	1	1	17
LK0038	56	2	1	1	3	3	1	3	1	1	2	1	1	17
MK0011	39	2	1	2	1	1	3	2	2	1	2	2	1	17
NA001	40	2	2	3	1	1	2	2	3	2	1	1	1	17
NA0039	56	2	2	5	2	1	2	1	1	1	2	1	1	17
NB0025	51	2	2	3	2	1	2	1	2	2	2	1	1	17
NB0032	30	2	2	2	2	2	2	1	1	2	2	2	1	17
NY001	39	2	2	2	3	1	2	1	1	2	2	1	2	17
NY0033	49	2	1	3	2	1	2	1	1	2	2	2	1	17
PW005	22	1	1	2	1	1	1	3	1	1	3	3	1	17
SK002	48	2	1	1	2	2	2	2	1	2	2	2	1	17
SK008	27	2	2	2	1	1	2	2	2	2	2	2	1	17
SK0025	46	1	1	1	1	1	3	1	1	4	1	3	1	17
SK0027	26	2	1	2	1	1	2	2	2	2	2	2	1	17
BA007	39	1	3	1	3	1	3	1	1	1	3	1	1	16
BA0020	25	1	3	2	1	1	2	1	1	3	1	1	3	16
BN006	57	1	1	2	2	2	1	1	1	2	2	2	1	16
BN0013	26	1	2	1	2	1	1	2	1	3	1	3	1	16
BN0016	48	1	1	2	2	2	2	1	1	2	2	1	1	16
BN0021	54	2	3	1	1	1	5	2	1	1	2	1	1	16
BS005	24	2	2	1	2	2	3	3	1	1	1	1	1	16
BS022	60	2	2	2	1	2	2	1	1	2	2	2	1	16
BU0055	48	1	3	1	2	1	1	3	1	2	2	2	1	16
KI003	22	2	2	1	3	1	2	1	1	4	1	1	1	16
KL0013	40	2	1	2	2	2	1	1	1	2	2	2	1	16
KL0021	27	2	1	2	2	1	3	1	1	2	2	1	1	16
KWM0033	41	2	2	2	1	1	1	1	1	4	2	2	1	16
MB005	36	1	1	3	2	1	1	2	2	2	1	1	1	16
MB0016	30	2	2	3	1	1	1	1	1	3	3	1	1	16
MQ002	27	2	2	1	3	1	1	1	1	3	1	3	1	16
MQ0021	28	1	2	1	1	1	1	3	1	3	1	3	1	16
MQ0025	70	2	0	1	2	1	3	1	1	2	1	3	1	16
SS003	32	2	1	2	2	1	4	1	1	2	1	1	1	16
SS005	48	2	1	2	1	1	3	1	1	1	3	2	1	16
SS0024	53	1	1	2	2	2	2	1	1	2	2	1	1	16
KZ0015	30	2	1	2	2	1	2	1	2	2	2	1	1	16
BK006	48	2	1	3	3	1	1	2	1	2	1	1	1	16
BK0023	22	2	1	2	4	1	1	1	1	2	1	1	2	16
KC0013	28	2	2	3	2	1	1	1	1	2	2	2	1	16
KC0029	37	2	2	2	2	1	1	3	1	2	2	1	1	16
KK0015	28	2	0	1	3	1	2	1	1	1	3	2	1	16
KK0016	43	2	1	1	2	2	3	1	1	2	2	1	1	16
KK0033	38	1	2	1	2	2	1	2	1	2	2	2	1	16
KWE0015	26	1	3	3	2	1	1	1	1	2	3	1	1	16
KWE0027	52	1	1	2	2	2	2	1	2	2	1	1	1	16
LK007	47	2	1	1	1	1	1	1	3	3	2	1	2	16
LK0014	41	2	1	3	1	1	1	1	1	3	3	1	1	16
MK007	23	2	3	2	4	1	1	1	1	1	3	1	1	16
MK0013	38	2	2	2	1	1	2	2	2	2	1	2	1	16
MK0034	34	1	3	2	1	1	1	1	1	3	1	3	2	16
MN003	26	1	3	1	2	2	1	1	1	3	3	1	1	16
MN008	23	2	2	1	4	1	2	1	1	1	2	2	1	16
MN0024	65	1	1	1	2	1	4	1	1	2	1	2	1	16
NA0015	18	1	2	2	2	1	2	1	1	2	2	2	1	16
NA0028	35	2	1	2	1	1	2	2	2	1	2	2	1	16
NA0037	36	2	2	2	2	2	2	1	1	2	2	1	1	16
NB002	40	2	2	1	2	2	3	1	1	1	1	3	1	16
NB003	25	2	1	3	1	1	2	1	1	1	3	2	1	16
NB0016	44	1	1	2	2	2	1	1	1	4	1	1	1	16
NB0027	25	2	1	1	2	1	2	1	1	2	2	2	2	16
NB0030	40	1	2	2	1	2	3	1	1	2	2	1	1	16
NY006	22	1	1	2	2	1	2	2	1	2	2	1	1	16
NY0035	56	2	2	2	2	1	2	1	1	2	1	2	2	16
PW0011	38	1	0	3	3	1	1	1	1	3	1	1	1	16
SK005	45	1	1	2	2	2	1	2	2	1	1	2	1	16
SK006	48	2	1	2	2	1	1	1	2	2	2	2	1	16
SK0020	43	1	1	1	1	1	2	2	2	2	2	2	1	16
BA004	31	2	2	2	2	2	1	1	1	1	3	1	1	15
BA0027	23	2	0	1	1	1	2	1	1	2	2	2	2	15
BN0012	49	2	1	1	2	1	2	1	1	2	3	1	1	15
BN0015	67	2	0	1	1	1	2	1	1	2	2	2	2	15
BN0019	19	2	1	1	2	1	2	1	2	1	2	2	1	15
BN0022	29	2	1	1	5	1	1	1	1	2	1	1	1	15
BN0034	63	2	3	2	2	2	2	1	1	1	2	1	1	15
BS002	36	2	2	2	1	1	2	2	1	3	1	1	1	15
BS006	21	2	3	2	1	1	1	2	1	2	2	2	1	15
BS008	28	1	3	3	2	1	1	1	1	2	2	1	1	15
BS012	20	2	2	1	2	1	1	2	1	2	2	1	2	15
BS016	21	2	3	2	1	1	1	2	2	1	2	2	1	15
BS026	58	2	0	2	1	1	1	2	1	2	3	1	1	15
BU0011	48	2	1	1	1	2	2	2	1	2	1	2	1	15
BU0052	28	2	1	3	1	1	1	1	2	1	3	1	1	15
KI0036	37	2	2	1	3	1	1	3	1	2	1	1	1	15
KL007	27	2	3	1	1	1	2	1	1	2	2	2	2	15
KL0010	53	2	2	2	1	1	1	1	1	5	1	1	1	15
KL0030	50	2	1	2	2	1	1	1	1	2	2	2	1	15
KL0033	40	2	1	2	2	1	2	1	1	2	2	1	1	15
KWM004	39	2	1	1	1	1	1	1	1	1	5	2	1	15
KWM0024	52	1	1	1	1	1	1	1	1	2	1	1	5	15
KWM0031	46	2	2	1	1	1	2	2	1	2	2	2	1	15
MB0045	39	2	3	3	1	1	2	1	2	1	2	1	1	15
MB0047	22	1	2	3	2	1	1	1	1	2	2	1	1	15
MQ0017	22	2	3	2	1	1	1	2	2	2	1	2	1	15
NQ009	34	2	2	1	3	1	2	1	1	2	2	1	1	15
NQ0034	31	2	2	1	1	1	2	2	1	1	3	2	1	15
NQ0037	21	2	3	1	1	1	3	2	1	2	1	2	1	15
SS0016	45	2	1	1	2	1	2	2	1	2	1	2	1	15
SS0023	31	1	2	1	1	1	1	2	1	4	2	1	1	15
SS0026	50	2	1	2	1	1	1	2	2	2	2	1	1	15
SS0033	42	1	2	2	1	1	4	1	1	1	2	1	1	15
KZ0017	40	2	1	1	2	2	1	1	1	2	2	2	1	15
BK0013	47	2	2	2	3	3	1	1	1	1	1	1	1	15
BK0028	36	2	1	1	1	1	3	1	1	2	3	1	1	15
KC004	35	2	1	2	2	1	2	1	1	2	2	1	1	15
KC0024	28	2	1	2	2	2	1	1	1	1	2	1	2	15
KC0033	38	1	2	2	2	1	1	1	1	2	2	2	1	15
KK008	40	2	1	2	1	1	2	1	2	2	2	1	1	15
KK0010	35	2	1	2	1	1	2	1	2	2	2	1	1	15
KK0011	75	2	0	2	2	1	1	1	1	2	2	2	1	15
KK0014	38	2	1	1	2	1	1	2	1	2	2	2	1	15
KK0030	31	2	3	2	1	1	1	3	1	2	2	1	1	15
KK0036	45	2	1	1	2	1	1	1	1	3	2	2	1	15
KWE0028	46	1	1	2	1	1	2	2	1	1	2	2	1	15
KWE0030	38	2	1	1	2	1	2	2	1	2	1	2	1	15
MK0029	48	2	2	4	3	1	1	1	1	1	1	1	1	15
MN007	26	1	3	1	3	1	1	3	1	1	2	1	1	15
NA0017	32	2	2	2	2	1	1	2	1	1	2	2	1	15
NB004	19	2	2	2	2	2	1	1	1	2	2	1	1	15
NB005	30	2	1	2	2	2	1	1	1	3	1	1	1	15
NY004	46	2	2	1	3	1	3	1	1	2	1	1	1	15
NY005	60	2	2	2	2	1	2	1	1	2	2	1	1	15
NY0019	35	2	2	2	2	2	1	1	1	3	1	1	1	15
NY0020	28	2	2	3	2	1	1	1	1	2	2	1	1	15
NY0023	25	2	2	2	2	1	2	1	1	2	2	1	1	15
NY0038	25	2	3	2	1	1	1	3	1	2	1	2	1	15
PW0017	28	2	1	3	2	1	1	1	3	1	1	1	1	15
SK0022	19	2	2	2	2	2	1	1	1	2	2	1	1	15
SK0023	36	1	1	1	1	1	1	2	2	2	2	2	1	15
SK0026	31	1	1	1	3	2	2	1	1	1	1	2	1	15
BN0029	73	2	1	2	2	1	2	1	1	2	1	1	1	14
BN0031	27	2	1	3	1	1	1	1	1	2	2	1	1	14
BS028	22	2	2	1	3	2	1	1	1	2	1	1	1	14
BS033	32	2	1	2	1	1	1	2	1	2	1	2	1	14
BU005	72	1	3	1	1	1	2	1	1	1	3	1	2	14
BU0012	24	1	3	1	3	1	1	1	1	2	2	1	1	14
BU0028	45	2	3	2	2	1	1	2	1	2	1	1	1	14
BU0056	41	2	2	3	1	1	1	1	1	1	3	1	1	14
KI005	36	2	2	3	1	1	1	1	1	2	2	1	1	14
KI0027	24	1	2	1	1	1	2	2	1	2	1	2	1	14
KI0044	27	2	2	3	1	1	1	1	1	1	2	2	1	14
KL0012	63	2	2	1	3	1	1	1	1	2	2	1	1	14
KWM0018	25	2	2	2	1	1	1	2	2	1	2	1	1	14
MB0021	33	1	1	2	2	1	1	1	1	3	1	1	1	14
MB0043	28	1	3	1	3	1	1	1	1	2	2	1	1	14
MB0044	26	1	2	2	2	1	1	1	1	2	2	1	1	14
MQ0019	23	1	2	2	1	1	1	4	1	1	1	1	1	14
MQ0026	25	2	3	1	1	1	1	1	3	3	1	1	1	14
NQ0011	30	2	3	2	2	1	1	1	1	1	2	1	2	14
NQ0026	45	2	1	1	1	1	3	1	1	1	1	3	1	14
NQ0035	38	2	2	2	1	1	1	2	1	2	2	1	1	14
NQ0038	46	1	3	2	1	1	3	2	1	1	1	1	1	14
SS0018	20	2	1	2	2	1	1	1	1	2	1	2	1	14
KZ003	64	2	2	1	3	1	1	1	2	2	1	1	1	14
KZ0013	56	2	1	1	2	2	1	2	1	1	2	1	1	14
KZ0016	43	2	1	1	1	2	1	2	1	2	1	2	1	14
BK007	30	2	2	2	1	1	1	1	1	3	1	2	1	14
BK0019	20	2	2	3	3	1	1	1	1	1	1	1	1	14
BK0025	38	2	1	2	2	1	1	1	1	2	2	1	1	14
BK0029	23	2	2	1	3	1	2	1	1	1	1	2	1	14
BK0034	32	2	3	2	1	1	1	2	2	1	2	1	1	14
KC002	33	1	1	4	1	1	2	1	1	1	1	1	1	14
KC0017	23	1	2	1	1	1	1	2	3	2	1	1	1	14
KC0018	26	2	1	2	1	1	2	1	1	2	2	1	1	14
KWE001	26	1	1	1	1	1	2	1	1	1	2	3	1	14
KWE004	25	1	1	2	1	1	1	2	1	1	2	2	1	14
KWE0017	23	1	2	1	2	1	2	1	1	2	1	2	1	14
LK0022	48	2	1	1	2	1	1	1	1	2	3	1	1	14
LK0037	38	1	1	2	1	1	3	1	1	1	1	1	2	14
MK0026	43	2	2	3	1	1	1	1	1	3	1	1	1	14
MN0033	27	2	2	2	1	2	1	1	1	1	3	1	1	14
NB0012	30	2	1	1	1	1	1	2	2	3	1	1	1	14
NY0013	34	2	1	2	1	1	2	1	1	2	2	1	1	14
NY0021	54	1	2	2	1	1	2	1	1	2	2	1	1	14
PW009	56	2	2	3	2	2	1	1	1	1	1	1	1	14
PW0030	26	2	1	1	3	1	1	1	1	2	2	1	1	14
SK0016	22	2	2	1	1	1	2	1	1	2	2	2	1	14
SK0017	31	2	1	2	2	1	1	1	1	2	2	1	1	14
BN0023	27	2	2	1	1	1	1	2	1	2	1	1	2	13
BN0032	36	2	1	1	4	1	1	1	1	1	1	1	1	13
BN0033	60	2	1	1	2	1	1	1	1	2	2	1	1	13
BU0058	71	1	3	1	1	1	2	1	1	3	1	1	1	13
KI0038	32	2	2	2	1	1	1	1	1	1	2	2	1	13
KL0011	54	2	2	1	1	1	1	1	1	4	1	1	1	13
KL0024	44	2	3	1	2	1	1	2	1	2	1	1	1	13
KL0026	30	1	1	2	1	1	1	2	1	1	2	1	1	13
KL0031	46	2	1	3	1	1	1	1	1	2	1	1	1	13
KL0032	27	2	2	2	1	1	1	2	1	2	1	1	1	13
KL0034	44	2	1	1	2	1	1	2	1	1	2	1	1	13
KWM0029	58	2	2	1	2	1	1	3	1	1	1	1	1	13
KWM0030	31	1	3	1	1	1	1	2	1	1	3	1	1	13
KWM0034	58	2	2	1	1	1	1	2	1	2	1	2	1	13
MB006	65	2	0	1	1	1	1	2	1	1	1	3	1	13
MB0041	48	1	2	3	2	1	1	1	1	1	1	1	1	13
MQ009	44	1	2	2	1	1	1	1	1	2	1	2	1	13
MQ0015	36	1	2	1	1	1	1	1	1	2	3	1	1	13
MQ0033	29	1	3	1	2	1	1	2	2	1	1	1	1	13
NQ0018	40	2	1	1	2	1	1	1	1	3	1	1	1	13
NQ0030	28	2	2	3	1	1	1	1	1	1	1	2	1	13
SS006	51	2	2	1	1	1	1	2	1	2	1	2	1	13
SS008	48	1	1	1	2	1	1	1	1	3	1	1	1	13
SS0010	32	2	1	1	1	1	2	1	1	2	1	2	1	13
SS0034	59	2	3	1	2	2	1	1	1	2	1	1	1	13
KZ007	44	2	1	2	3	1	1	1	1	1	1	1	1	13
KZ009	20	1	1	2	1	1	1	2	1	1	1	2	1	13
KZ0021	62	2	2	2	1	1	1	1	1	2	2	1	1	13
KZ0033	37	2	2	1	1	1	1	2	2	2	1	1	1	13
KZ0034	36	2	2	3	1	1	1	1	1	2	1	1	1	13
BK0015	30	1	1	1	1	1	2	1	1	2	1	2	1	13
BK0022	52	1	2	1	1	1	2	1	1	1	3	1	1	13
KC0030	26	1	2	1	1	1	2	1	1	2	2	1	1	13
KK001	25	2	3	1	3	1	1	1	1	2	1	1	1	13
KK005	28	2	3	1	2	2	1	1	1	1	2	1	1	13
KWE0022	60	2	1	1	1	1	1	2	1	1	1	2	2	13
KWE0026	26	2	3	1	1	1	1	1	1	2	3	1	1	13
KWE0033	50	2	2	1	1	1	1	2	1	2	2	1	1	13
LK0027	40	1	3	1	2	1	1	1	1	1	3	1	1	13
MK0017	35	2	2	1	1	1	1	1	1	2	1	3	1	13
MK0019	20	2	2	2	1	1	2	2	1	1	1	1	1	13
MN0029	20	2	2	1	1	1	1	1	1	2	1	3	1	13
NA006	37	2	2	1	2	1	1	1	1	1	3	1	1	13
NB0024	57	2	2	1	2	1	1	1	1	2	2	1	1	13
NY007	38	2	2	2	1	1	1	1	1	2	2	1	1	13
NY009	24	2	2	2	1	1	2	1	1	1	2	1	1	13
NY0031	28	2	1	1	1	1	2	1	1	2	2	1	1	13
SK0032	42	1	1	2	1	1	2	2	1	1	1	1	1	13
BA0019	25	2	2	1	1	1	1	1	1	2	2	1	1	12
BA0026	63	2	1	1	2	1	1	1	1	2	1	1	1	12
BN009	38	2	1	1	1	1	1	1	1	2	2	1	1	12
BN0010	24	2	3	1	1	1	1	1	1	2	1	2	1	12
BN0017	65	2	2	1	1	1	1	1	1	2	2	1	1	12
BN0020	52	2	1	1	1	1	2	1	1	2	1	1	1	12
BN0027	69	1	0	2	1	1	1	1	1	1	2	1	1	12
BS019	39	2	2	1	1	1	1	1	1	2	2	1	1	12
BS027	35	2	3	1	2	1	1	1	1	1	1	2	1	12
BU0044	43	2	2	1	3	1	1	1	1	1	1	1	1	12
KI0014	43	1	1	2	1	1	1	1	1	2	1	1	1	12
KL0018	57	1	3	2	1	1	1	1	1	2	1	1	1	12
KL0029	66	2	1	1	1	1	2	1	1	1	2	1	1	12
KWM005	66	1	2	1	1	1	2	1	1	2	1	1	1	12
KWM009	22	1	3	1	1	1	1	3	1	1	1	1	1	12
KWM0011	26	2	2	2	1	1	1	1	1	1	1	2	1	12
KWM0012	25	2	2	2	1	1	1	2	1	1	1	1	1	12
KWM0025	27	2	3	2	1	1	1	1	1	1	1	2	1	12
KWM0035	22	2	1	2	1	1	2	1	1	1	1	1	1	12
MQ007	27	1	2	1	1	1	1	3	1	1	1	1	1	12
MQ008	32	1	2	3	1	1	1	1	1	1	1	1	1	12
MQ0011	60	2	1	1	1	1	1	1	1	2	1	2	1	12
MQ0012	32	2	1	1	1	1	1	1	1	1	1	3	1	12
MQ0020	43	1	2	1	1	1	1	1	1	3	1	1	1	12
NQ001	46	2	3	1	1	1	1	1	1	3	1	1	1	12
NQ0012	50	2	1	2	1	1	1	1	1	2	1	1	1	12
SS0013	78	2	0	1	1	1	1	1	1	1	3	1	1	12
SS0020	53	2	1	1	1	1	1	1	1	2	2	1	1	12
SS0022	38	1	2	2	1	1	1	2	1	1	1	1	1	12
SS0027	19	1	2	1	1	1	2	1	1	1	1	2	1	12
SS0029	44	2	1	1	2	1	1	1	1	2	1	1	1	12
SS0035	31	2	2	1	1	1	1	1	1	2	2	1	1	12
KZ001	24	2	2	2	1	1	1	1	1	2	1	1	1	12
KZ0020	50	1	1	1	1	1	1	1	2	2	1	1	1	12
KZ0022	25	2	1	1	1	1	2	1	1	2	1	1	1	12
KC007	32	2	2	1	1	1	1	1	1	2	1	2	1	12
KC0014	24	2	2	1	1	1	1	2	1	1	2	1	1	12
KC0028	43	2	1	1	1	1	1	3	1	1	1	1	1	12
KK002	32	2	1	1	2	1	1	1	1	2	1	1	1	12
KK007	25	2	3	2	1	1	1	1	1	1	1	2	1	12
KK0018	48	2	0	2	1	1	1	2	1	1	1	1	1	12
KK0020	20	2	1	2	2	1	1	1	1	1	1	1	1	12
KK0021	23	2	2	1	1	1	1	2	1	1	2	1	1	12
KK0022	31	2	1	2	2	1	1	1	1	1	1	1	1	12
KK0023	38	2	0	2	1	1	1	1	1	2	1	1	1	12
KK0028	35	1	3	1	1	1	1	1	1	3	1	1	1	12
KK0029	28	2	2	1	2	1	1	2	1	1	1	1	1	12
KWE003	45	1	1	1	1	1	3	1	1	1	1	1	1	12
KWE006	27	2	1	1	2	2	1	1	1	1	1	1	1	12
KWE009	47	2	2	1	1	1	1	2	1	2	1	1	1	12
KWE0011	33	2	2	1	1	1	1	2	1	1	1	2	1	12
KWE0031	25	1	2	1	1	1	1	2	1	1	2	1	1	12
LK004	19	2	1	3	1	1	1	1	1	1	1	1	1	12
LK008	44	2	2	1	2	1	1	1	1	2	1	1	1	12
LK009	34	2	2	1	1	1	1	1	1	2	1	2	1	12
LK0020	28	2	3	1	2	1	2	1	1	1	1	1	1	12
LK0031	38	2	3	1	1	1	2	1	1	2	1	1	1	12
MK0018	42	2	1	1	2	1	1	1	1	1	2	1	1	12
MN0030	47	2	1	3	1	1	1	1	1	1	1	1	1	12
NA0018	20	1	2	2	1	1	1	1	1	1	2	1	1	12
NA0022	32	1	2	1	1	1	1	2	2	1	1	1	1	12
NY0015	45	2	3	1	1	1	2	1	1	2	1	1	1	12
PW0023	45	2	2	3	1	1	1	1	1	1	1	1	1	12
PW0027	30	1	2	2	1	1	1	1	1	2	1	1	1	12
PW0031	24	2	3	2	2	1	1	1	1	1	1	1	1	12
SK0014	54	2	1	2	1	1	1	1	1	1	2	1	1	12
SK0035	20	2	2	1	1	1	1	1	1	2	1	2	1	12
BA0010	42	1	2	1	1	1	1	1	1	1	1	2	1	11
BA0031	35	2	2	1	1	1	1	2	1	1	1	1	1	11
BN008	58	2	2	1	1	1	1	1	1	1	2	1	1	11
BN0028	56	2	1	1	1	1	2	1	1	1	1	1	1	11
BS025	24	1	3	1	2	1	1	1	1	1	1	1	1	11
BS034	38	2	1	2	1	1	1	1	1	1	1	1	1	11
BU002	39	1	3	1	2	1	1	1	1	1	1	1	1	11
KI007	45	2	2	1	1	1	1	1	1	1	1	2	1	11
KL005	30	2	1	1	1	1	1	1	1	2	1	1	1	11
KL0025	21	1	3	2	1	1	1	1	1	1	1	1	1	11
KWM0026	64	2	1	1	1	1	1	1	1	2	1	1	1	11
KWM0028	23	2	1	2	1	1	1	1	1	1	1	1	1	11
MB002	27	2	1	1	1	1	2	1	1	1	1	1	1	11
MB007	21	2	2	2	1	1	1	1	1	1	1	1	1	11
MB0014	32	2	2	2	1	1	1	1	1	1	1	1	1	11
NQ005	23	2	2	1	1	1	1	1	1	1	2	1	1	11
NQ0017	42	2	1	1	1	1	1	1	1	2	1	1	1	11
SS0014	39	2	1	1	1	1	1	1	1	1	2	1	1	11
SS0017	40	1	2	1	1	1	1	1	1	2	1	1	1	11
SS0031	34	1	2	1	1	1	1	1	2	1	1	1	1	11
KZ002	27	2	2	1	1	1	1	2	1	1	1	1	1	11
KZ005	38	1	1	1	1	1	1	1	1	1	1	2	1	11
KC0012	31	2	2	1	2	1	1	1	1	1	1	1	1	11
KK003	60	2	3	1	2	1	1	1	1	1	1	1	1	11
KK004	36	2	1	1	1	1	1	1	1	2	1	1	1	11
KK006	58	1	2	1	1	1	1	2	1	1	1	1	1	11
KK0024	37	2	1	1	1	1	2	1	1	1	1	1	1	11
KK0035	28	2	3	1	2	1	1	1	1	1	1	1	1	11
KWE0020	68	1	2	1	1	1	1	1	1	1	2	1	1	11
LK002	46	1	2	1	2	1	1	1	1	1	1	1	1	11
LK006	28	2	1	1	2	1	1	1	1	1	1	1	1	11
LK0012	59	2	1	1	1	1	1	1	1	2	1	1	1	11
LK0013	55	1	3	2	1	1	1	1	1	1	1	1	1	11
LK0018	33	2	2	1	1	1	1	1	1	2	1	1	1	11
LK0021	32	2	1	1	1	1	1	1	1	1	2	1	1	11
MK009	39	2	1	2	1	1	1	1	1	1	1	1	1	11
MK0020	27	2	2	2	1	1	1	1	1	1	1	1	1	11
MK0023	24	2	2	1	1	1	1	1	1	2	1	1	1	11
MK0024	37	2	1	1	1	1	1	2	1	1	1	1	1	11
MK0032	48	2	2	2	1	1	1	1	1	1	1	1	1	11
MN0019	41	2	1	1	1	1	2	1	1	1	1	1	1	11
MN0020	23	2	1	1	1	1	1	1	1	1	1	2	1	11
MN0025	37	2	2	1	1	1	1	1	1	1	1	2	1	11
NA007	23	2	2	2	1	1	1	1	1	1	1	1	1	11
NA0011	20	1	2	1	1	1	1	1	1	1	2	1	1	11
NA0032	21	2	2	1	2	1	1	1	1	1	1	1	1	11
NB008	54	2	0	1	1	1	1	1	1	2	1	1	1	11
SK001	39	2	1	1	2	1	1	1	1	1	1	1	1	11
SK0018	46	1	1	1	1	1	1	1	1	1	2	1	1	11
SK0034	18	2	2	1	1	1	1	2	1	1	1	1	1	11
BA0013	36	2	0	1	1	1	1	1	1	1	1	1	1	10
BA0029	21	2	1	1	1	1	1	1	1	1	1	1	1	10
BA0030	26	2	2	1	1	1	1	1	1	1	1	1	1	10
BA0035	35	2	2	1	1	1	1	1	1	1	1	1	1	10
BN001	36	1	3	1	1	1	1	1	1	1	1	1	1	10
BN004	34	2	2	1	1	1	1	1	1	1	1	1	1	10
BN0011	59	1	3	1	1	1	1	1	1	1	1	1	1	10
BN0014	63	2	1	1	1	1	1	1	1	1	1	1	1	10
BN0018	62	2	1	1	1	1	1	1	1	1	1	1	1	10
BN0024	77	2	0	1	1	1	1	1	1	1	1	1	1	10
BN0035	58	2	1	1	1	1	1	1	1	1	1	1	1	10
BS009	30	1	2	1	1	1	1	1	1	1	1	1	1	10
BS014	19	2	2	1	1	1	1	1	1	1	1	1	1	10
BS015	54	1	2	1	1	1	1	1	1	1	1	1	1	10
BS030	22	2	3	1	1	1	1	1	1	1	1	1	1	10
BS032	23	1	3	1	1	1	1	1	1	1	1	1	1	10
KI0016	35	2	2	1	1	1	1	1	1	1	1	1	1	10
KI0018	69	2	2	1	1	1	1	1	1	1	1	1	1	10
KI0042	46	2	2	1	1	1	1	1	1	1	1	1	1	10
KL0028	38	2	2	1	1	1	1	1	1	1	1	1	1	10
KWM003	22	2	1	1	1	1	1	1	1	1	1	1	1	10
KWM0017	34	2	1	1	1	1	1	1	1	1	1	1	1	10
KWM0019	47	2	1	1	1	1	1	1	1	1	1	1	1	10
KWM0027	32	2	1	1	1	1	1	1	1	1	1	1	1	10
MB0011	39	2	1	1	1	1	1	1	1	1	1	1	1	10
MB0013	38	2	2	1	1	1	1	1	1	1	1	1	1	10
MQ0022	23	2	2	1	1	1	1	1	1	1	1	1	1	10
NQ002	31	2	2	1	1	1	1	1	1	1	1	1	1	10
NQ0022	32	1	3	1	1	1	1	1	1	1	1	1	1	10
NQ0027	34	2	1	1	1	1	1	1	1	1	1	1	1	10
SS009	56	2	2	1	1	1	1	1	1	1	1	1	1	10
KZ0011	22	1	2	1	1	1	1	1	1	1	1	1	1	10
KZ0014	33	2	2	1	1	1	1	1	1	1	1	1	1	10
KZ0029	25	2	3	1	1	1	1	1	1	1	1	1	1	10
BK003	37	2	0	1	1	1	1	1	1	1	1	1	1	10
BK004	64	1	1	1	1	1	1	1	1	1	1	1	1	10
BK0036	27	2	3	1	1	1	1	1	1	1	1	1	1	10
KC0010	23	1	2	1	1	1	1	1	1	1	1	1	1	10
KK0026	30	2	3	1	1	1	1	1	1	1	1	1	1	10
KK0027	40	1	1	1	1	1	1	1	1	1	1	1	1	10
KWE0012	73	1	1	1	1	1	1	1	1	1	1	1	1	10
KWE0014	28	2	2	1	1	1	1	1	1	1	1	1	1	10
KWE0016	35	1	2	1	1	1	1	1	1	1	1	1	1	10
KWE0023	40	1	3	1	1	1	1	1	1	1	1	1	1	10
KWE0024	24	2	2	1	1	1	1	1	1	1	1	1	1	10
KWE0025	53	1	1	1	1	1	1	1	1	1	1	1	1	10
LK0025	38	2	1	1	1	1	1	1	1	1	1	1	1	10
LK0029	36	1	3	1	1	1	1	1	1	1	1	1	1	10
LK0032	50	2	2	1	1	1	1	1	1	1	1	1	1	10
MK0022	25	2	2	1	1	1	1	1	1	1	1	1	1	10
MK0027	26	2	2	1	1	1	1	1	1	1	1	1	1	10
MN0015	64	1	2	1	1	1	1	1	1	1	1	1	1	10
MN0021	50	2	1	1	1	1	1	1	1	1	1	1	1	10
MN0034	21	1	1	1	1	1	1	1	1	1	1	1	1	10
NA0029	35	2	2	1	1	1	1	1	1	1	1	1	1	10
NA0030	32	2	3	1	1	1	1	1	1	1	1	1	1	10
PW004	36	2	3	1	1	1	1	1	1	1	1	1	1	10
PW0024	48	1	2	1	1	1	1	1	1	1	1	1	1	10
SK004	40	2	1	1	1	1	1	1	1	1	1	1	1	10
														15287
														18.7801

## Sheet: K-10>30
ID	Age	Gender	Educ	K10Qn1	K10Qn2_001	K10Qn3	K10Qn4	K10Qn5	K10Qn6	K10Qn7	K10Qn8	K10Qn9	K10Qn10	K-10Sc
NY0010	38	2	1	5	5	5	5	5	5	4	5	5	5	49
MB0018	45	2	1	3	4	5	5	5	4	5	5	4	5	45
MB008	28	2	2	2	3	5	5	5	5	4	5	5	5	44
NY0014	38	2	0	4	5	4	5	5	5	4	4	4	4	44
KL001	28	2	1	2	2	4	5	5	5	5	5	5	5	43
NB001	45	2	0	5	5	4	5	4	4	4	4	4	4	43
MB004	37	1	2	1	5	5	5	5	5	5	5	4	1	41
MB0019	22	2	1	5	5	1	5	4	2	5	5	4	5	41
MQ004	46	2	1	4	4	4	5	5	2	5	4	3	5	41
LK0019	39	2	2	3	4	5	5	4	4	4	3	4	5	41
BK0020	40	1	2	3	4	5	5	4	4	3	4	4	4	40
KC0016	40	2	2	4	5	4	5	3	3	5	5	3	3	40
PW0014	25	1	2	2	4	4	3	4	5	5	5	4	4	40
MB0020	29	1	1	3	4	5	5	5	5	4	5	1	1	38
SS004	35	2	1	2	3	3	5	5	3	5	2	5	5	38
LK0028	22	2	2	4	4	4	5	1	4	4	4	4	4	38
PW0032	30	2	2	3	4	4	4	5	5	5	4	3	1	38
SK0029	37	2	2	5	5	4	2	4	4	4	4	3	3	38
MB0046	21	2	2	4	3	5	3	3	4	4	4	5	2	37
PW003	27	1	3	4	3	3	4	4	3	4	4	4	4	37
SK0013	53	1	1	3	4	4	5	4	2	4	4	3	4	37
KL003	31	1	1	4	2	3	5	5	3	5	3	3	3	36
MQ0029	68	2	3	3	5	5	3	3	3	5	3	3	3	36
NQ0010	27	2	1	5	2	2	5	5	1	5	5	5	1	36
BK0026	23	2	1	3	4	4	4	1	4	4	4	4	4	36
MK0015	25	1	2	4	2	4	4	4	3	3	5	4	3	36
SK0030	70	2	1	4	4	2	2	4	4	4	4	4	4	36
BA0032	44	2	1	4	2	4	4	5	2	2	4	4	4	35
BU0045	42	2	0	3	2	1	4	5	5	4	4	4	3	35
KI0010	73	2	1	3	4	3	5	4	3	4	3	3	3	35
MB001	35	2	1	5	5	5	1	1	5	2	5	1	5	35
NQ0014	20	2	2	4	5	5	1	5	2	3	4	1	5	35
BK0035	25	1	2	3	3	4	5	3	4	2	4	5	2	35
KC008	28	2	1	4	2	2	5	5	5	5	3	3	1	35
NA0034	51	2	0	5	3	1	3	4	4	3	4	3	5	35
NY0011	43	2	3	4	4	2	5	2	3	4	5	3	3	35
BA005	54	2	1	3	4	2	3	2	3	4	4	5	4	34
KC0031	38	2	2	3	2	3	3	3	3	3	5	5	4	34
KK0013	42	2	2	2	4	4	4	4	2	4	4	4	2	34
PW0021	45	2	1	3	3	3	4	3	3	4	3	5	3	34
BA0017	48	1	2	3	2	5	3	2	3	5	3	5	2	33
BU003	23	1	2	2	2	3	2	4	4	5	4	3	4	33
KI0019	38	2	0	2	4	4	3	4	5	2	3	4	2	33
MB0023	29	2	2	5	3	2	5	3	3	2	2	5	3	33
KZ0023	30	2	1	3	3	2	4	3	3	3	4	4	4	33
NA0040	30	2	0	3	1	1	5	5	5	3	5	1	4	33
NY008	54	2	2	4	4	4	2	4	4	4	4	2	1	33
PW0026	66	2	1	3	3	3	5	2	4	3	3	4	3	33
BA0014	48	2	1	3	4	3	3	3	4	3	4	3	2	32
BS018	40	2	1	4	3	4	3	3	3	2	4	3	3	32
KI0020	22	2	1	2	2	4	2	4	4	5	5	2	2	32
KL008	40	2	2	5	3	2	2	2	2	5	2	5	4	32
MB0010	37	2	2	4	2	2	4	4	3	3	3	4	3	32
KC0026	41	2	1	2	4	4	4	4	3	2	3	4	2	32
MK003	26	2	3	4	2	4	3	5	3	3	3	3	2	32
NA0042-2	68	1	2	4	5	3	4	1	4	2	1	5	3	32
NY0022	39	2	0	1	4	3	4	4	2	3	5	3	3	32
PW0025	21	2	2	4	5	3	4	1	4	2	1	5	3	32
KWM0015	63	2	0	3	2	1	3	3	3	4	4	4	4	31
BK0038	24	2	2	3	2	4	3	2	1	3	4	4	5	31
MN0011	40	2	1	3	4	4	4	4	3	3	1	4	1	31
MN0035	34	1	3	3	3	2	4	2	2	4	5	3	3	31
NA004	21	1	2	2	3	3	3	3	3	4	3	4	3	31
NB0014	42	2	1	4	3	2	4	2	2	4	3	4	3	31
NY0012	56	2	1	4	4	5	4	1	5	1	3	3	1	31
PW007	55	1	1	3	4	4	3	3	2	3	3	3	3	31
PW0018	54	1	1	2	3	4	3	3	2	2	5	2	5	31
SK0011	68	1	1	1	3	4	5	2	4	2	5	3	2	31
BA001	61	1	2	3	4	2	3	4	2	3	5	2	2	30
BA002	38	2	2	3	3	1	4	4	4	1	4	1	5	30
KZ0010	27	2	2	1	1	1	2	4	4	4	4	4	5	30
BK0016	32	2	1	1	2	1	5	4	1	5	5	5	1	30
KK0032	40	1	0	3	3	3	3	3	3	3	3	3	3	30
MK001	56	1	2	5	3	3	2	5	3	2	3	1	3	30
MN001	24	1	2	3	5	3	2	4	3	3	1	3	3	30
MN0031	31	1	2	3	1	2	3	4	3	4	4	3	3	30
NA008	20	1	2	3	3	2	4	3	3	2	4	3	3	30
PW0034	32	2	1	4	3	2	2	4	3	3	4	2	3	30
Total														2714
Mean														34.7949

## Sheet: PHQ-9
ID	Age	Gender	Educ	PHQ9Qn1	PHQ9Qn2	PHQ9Qn3	PHQ9Qn4	PHQ9Qn5	PHQ9Qn6	PHQ9Qn7	PHQ9Qn8	PHQ9Qn9	PHQ9Sc
MB0019	22	2	1	3	3	3	3	3	3	3	3	3	27
NY0010	38	2	1	3	3	3	3	3	3	3	3	3	27
KL008	40	2	2	3	3	3	3	3	3	2	3	3	26
KWM0015	63	2	0	3	3	3	3	2	3	3	3	2	25
MB004	37	1	2	3	3	3	3	3	3	3	3	0	24
KL001	28	2	1	3	3	3	3	2	3	1	2	3	23
SS007	46	2	1	3	2	3	3	3	3	2	1	3	23
NA0034	51	2	0	3	3	3	3	3	2	3	3	0	23
SK009	40	2	1	3	3	3	3	3	3	0	2	3	23
NB001	45	2	0	3	3	2	2	3	3	1	2	3	22
KI008	69	2	1	3	3	3	3	3	3	1	1	0	20
NY0011	43	2	3	2	3	3	3	2	2	3	2	0	20
NA0024	21	2	1	3	3	3	3	3	3	0	1	0	19
SK0029	37	2	2	3	1	3	2	3	2	2	3	0	19
PW003	27	1	3	3	3	2	3	1	1	1	1	3	18
BU003	23	1	2	2	3	3	0	1	3	2	1	2	17
KI0010	73	2	1	3	3	3	3	1	1	1	1	1	17
SS004	35	2	1	3	2	2	2	3	1	1	2	0	16
PW0014	25	1	2	0	3	3	3	3	2	1	1	0	16
BA001	61	1	2	3	2	2	2	0	2	3	0	1	15
MN001	24	1	2	3	1	3	0	3	3	2	0	0	15
KI0019	38	2	0	3	3	3	1	1	1	0	1	1	14
KL003	31	1	1	3	3	1	1	1	2	1	1	1	14
MB0050	35	1	2	3	1	3	1	3	3	0	0	0	14
NQ0010	27	2	1	3	2	1	3	2	0	3	0	0	14
KC0042	23	1	2	3	0	3	3	0	0	3	2	0	14
LK0015	40	2	0	1	3	3	3	3	1	0	0	0	14
BS013	40	1	3	3	1	2	2	0	0	2	2	1	13
BU0045	42	2	0	2	3	1	1	1	1	0	1	3	13
LK0028	22	2	2	3	1	3	3	3	0	0	0	0	13
MN005	21	2	2	1	3	1	2	0	3	0	2	1	13
NY0014	38	2	0	3	3	1	3	0	3	0	0	0	13
PW0019	30	2	0	3	0	3	1	3	1	1	1	0	13
PW0032	30	2	2	3	3	3	1	0	3	0	0	0	13
BA0014	48	2	1	3	3	0	1	1	2	2	0	0	12
MQ0029	68	2	3	3	1	1	1	1	3	0	1	1	12
BS001	58	2	0	3	0	0	3	0	2	0	3	0	11
KWM0032	72	2	2	0	3	1	1	1	2	2	1	0	11
NA0042-2	68	1	2	1	3	0	1	2	0	3	1	0	11
PW0025	21	2	2	1	3	0	1	2	0	3	1	0	11
PW0026	66	2	1	3	3	0	1	1	1	1	1	0	11
SK0033	54	2	1	3	1	1	2	1	1	1	1	0	11
BU004	56	2	3	3	1	1	1	1	1	1	1	0	10
MB0020	29	1	1	3	1	0	1	0	1	1	3	0	10
NQ0021	51	2	3	3	0	3	3	0	0	0	1	0	10
NQ0031	50	1	2	3	0	1	0	1	3	0	0	2	10
LK0019	39	2	2	1	3	3	1	0	1	0	0	1	10
MN0022	63	1	2	1	3	0	2	1	1	1	1	0	10
NY0016	48	2	1	1	3	1	2	0	1	0	2	0	10
BA005	54	2	1	1	3	0	1	0	1	2	0	1	9
BA0021	53	2	1	3	1	0	1	2	1	0	1	0	9
KL0010	53	2	2	0	3	0	0	3	0	2	0	1	9
MK0015	25	1	2	1	3	1	1	0	1	1	1	0	9
MN0017	38	2	2	0	3	2	1	0	0	2	0	1	9
NY0018	36	2	2	3	1	1	1	1	1	1	0	0	9
SK0010	32	2	1	0	3	3	1	1	0	0	1	0	9
NQ0028	31	1	2	3	1	1	1	1	1	0	0	0	8
SS0033	42	1	2	3	3	0	0	0	1	0	1	0	8
NA0028	35	2	1	3	0	2	3	0	0	0	0	0	8
NY007	38	2	2	3	0	1	1	1	0	1	1	0	8
SK0030	70	2	1	1	3	2	0	0	2	0	0	0	8
BK0016	32	2	1	0	3	0	3	0	1	0	0	0	7
BK0037	36	1	2	3	0	0	2	0	0	2	0	0	7
KK0036	45	2	1	2	3	0	1	1	0	0	0	0	7
LK0017	48	1	2	0	3	3	0	0	1	0	0	0	7
MN0035	34	1	3	3	0	0	1	0	2	0	0	1	7
PW005	22	1	1	3	0	0	0	3	1	0	0	0	7
SK0026	31	1	1	3	0	0	1	0	0	1	0	1	6
BS023	25	1	2	2	2								4
BU001	41	1	3	2	2								4
KI0038	32	2	2	2	2								4
KI0043	24	1	3	2	2								4
KL007	27	2	3	2	2								4
KWM0010	23	1	2	2	2								4
MB0047	22	1	2	2	2								4
MB0052	23	2	2	2	2								4
KZ0010	27	2	2	2	2								4
BK009	23	2	0	3	0	0	0	0	0	1	0	0	4
BK0018	27	2	2	2	2								4
BK0023	22	2	1	2	2								4
BK0031	35	2	3	2	2								4
KC0016	40	2	2	2	2								4
NB0014	42	2	1	2	2								4
NY0022	39	2	0	2	2								4
PW009	56	2	2	0	3	0	0	0	0	1	0		4
PW0013	26	1	3	0	3	1	0	0	0	0	0	0	4
BA009	43	1	2	1	2								3
BA0011	52	1	2	2	1								3
BA0018	30	2	2	1	2								3
BA0032	44	2	1	2	1								3
BS011	23	1	2	1	2								3
BS017	25	2	3	1	2								3
BS018	40	2	1	2	1								3
BS021	22	2	2	1	2								3
BS0036	24	1	2	2	1								3
BU0052	28	2	1	1	2								3
KI002	28	2	2	2	1								3
KL009	54	1	1	1	2								3
KWM0031	46	2	2	1	2								3
MB0010	37	2	2	2	1								3
MB0023	29	2	2	1	2								3
MB0046	21	2	2	1	2								3
BK002	44	1	2	1	2								3
BK0035	25	1	2	1	2								3
KC003	39	1	1	1	2								3
KC008	28	2	1	2	1								3
KC0031	38	2	2	1	2								3
KK009	29	2	1	1	2								3
KK0010	35	2	1	2	1								3
KK0015	28	2	0	2	1								3
KWE0032	30	1	1	2	1								3
MK007	23	2	3	1	2								3
MK0035	20	2	1	1	2								3
MN0010	22	1	3	1	2								3
MN0013	38	2	2	1	2								3
MN0023	32	2	2	2	1								3
NA003	40	2	1	2	1								3
NA005	18	1	2	2	1								3
NA0040	30	2	0	1	2								3
NB009	37	1	2	1	2								3
NB0017	56	1	2	1	2								3
NB0020	19	2	2	1	2								3
NB0022	28	2	1	1	2								3
NY002	53	1	2	1	2								3
NY008	54	2	2	1	2								3
NY0026	78	2	1	1	2								3
SK0013	53	1	1	2	1								3
BA002	38	2	2	2	0								2
BA007	39	1	3	2	0								2
BA0012	41	2	2	0	2								2
BA0015	32	2	2	2	0								2
BA0017	48	1	2	1	1								2
BA0022	70	2	2	1	1								2
BA0024	25	2	2	1	1								2
BA0025	28	2	1	1	1								2
BA0027	23	2	0	1	1								2
BA0034	33	1	2	1	1								2
BN003	58	2	2	1	1								2
BN0013	26	1	2	1	1								2
BN0019	19	2	1	1	1								2
BN0025	48	2	1	1	1								2
BN0026	25	2	1	0	2								2
BS020	45	2	1	1	1								2
BS022	60	2	2	1	1								2
BS031	22	2	2	1	1								2
BU007	24	2	3	1	1								2
BU0011	48	2	1	1	1								2
BU0030	39	2	2	1	1								2
BU0047	42	1	2	1	1								2
BU0057	43	2	1	1	1								2
KI001	58	2	1	1	1								2
KI004	32	2	2	1	1								2
KI006	70	2	2	1	1								2
KI0011	26	1	1	0	2								2
KI0014	43	1	1	2	0								2
KI0021	28	2	3	1	1								2
KI0024	36	2	2	1	1								2
KI0039	44	2	2	1	1								2
KL004	34	2	0	1	1								2
KL0015	38	2	1	1	1								2
KL0016	33	2	2	0	2								2
KL0017	50	2	1	1	1								2
KL0023	69	2	2	1	1								2
KL0027	58	1	1	2	0								2
KL0032	27	2	2	2	0								2
KL0033	40	2	1	2	0								2
KL0035	57	2	1	2	0								2
KWM001	38	1	2	0	2								2
KWM006	18	1	2	1	1								2
KWM008	75	2	1	1	1								2
KWM0014	49	2	2	1	1								2
KWM0016	38	1	2	1	1								2
KWM0021	23	2	2	0	2								2
KWM0025	27	2	3	1	1								2
MB005	36	1	1	1	1								2
MB008	28	2	2	1	1								2
MB009	25	1	2	1	1								2
MB0012	37	2	2	1	1								2
MB0016	30	2	2	1	1								2
MB0018	45	2	1	1	1								2
MB0022	25	2	0	1	1								2
MB0042	34	2	3	1	1								2
MB0045	39	2	3	2	0								2
MQ002	27	2	2	1	1								2
MQ003	52	1	2	0	2								2
MQ004	46	2	1	2	0								2
MQ0010	30	1	2	1	1								2
MQ0014	61	2	1	1	1								2
MQ0018	50	2	1	1	1								2
MQ0026	25	2	3	1	1								2
MQ0027	24	2	2	0	2								2
MQ0031	28	2	3	1	1								2
MQ0034	34	1	3	1	1								2
NQ003	50	2	2	1	1								2
NQ006	42	2	1	1	1								2
NQ008	43	2	2	1	1								2
NQ0013	29	2	2	1	1								2
NQ0014	20	2	2	1	1								2
NQ0020	69	2	0	1	1								2
NQ0025	21	2	3	2	0								2
NQ0032	21	2	3	2	0								2
NQ0033	26	2	3	1	1								2
SS0024	53	1	1	1	1								2
SS0025	56	1	1	1	1								2
KZ0016	43	2	1	1	1								2
KZ0018	48	2	2	1	1								2
KZ0023	30	2	1	1	1								2
KZ0026	28	1	2	1	1								2
BK001	21	2	2	1	1								2
BK005	31	2	0	1	1								2
BK0020	40	1	2	1	1								2
BK0021	42	2	1	1	1								2
BK0022	52	1	2	1	1								2
BK0024	19	2	2	1	1								2
BK0025	38	2	1	1	1								2
BK0026	23	2	1	2	0								2
BK0027	32	2	1	1	1								2
BK0030	26	1	1	1	1								2
BK0033	38	2	3	1	1								2
BK0034	32	2	3	2	0								2
BK0038	24	2	2	2	0								2
KC001	48	2	2	1	1								2
KC006	34	2	1	1	1								2
KC0015	35	1	3	1	1								2
KC0021	29	2	3	1	1								2
KC0026	41	2	1	0	2								2
KC0041	29	1	3	1	1								2
KK005	28	2	3	1	1								2
KK008	40	2	1	1	1								2
KK0011	75	2	0	1	1								2
KK0013	42	2	2	1	1								2
KK0032	40	1	0	1	1								2
KWE002	32	1	2	1	1								2
KWE008	39	1	2	1	1								2
KWE0019	40	2	1	1	1								2
LK005	50	2	1	1	1								2
LK007	47	2	1	1	1								2
LK0024	42	2	1	1	1								2
LK0036	64	2	2	2	0								2
MK001	56	1	2	1	1								2
MK002	23	2	3	1	1								2
MK003	26	2	3	1	1								2
MK004	47	2	2	2	0								2
MK0012	35	2	2	1	1								2
MK0014	32	2	2	1	1								2
MK0019	20	2	2	1	1								2
MK0021	24	2	2	1	1								2
MK0028	30	2	2	2	0								2
MK0029	48	2	2	1	1								2
MK0030	48	2	2	1	1								2
MN002	30	1	3	2	0								2
MN008	23	2	2	0	2								2
MN009	28	2	2	1	1								2
MN0012	20	2	2	1	1								2
MN0018	45	2	1	1	1								2
MN0024	65	1	1	0	2								2
MN0027	30	2	1	1	1								2
NA004	21	1	2	1	1								2
NA0014	30	1	2	1	1								2
NA0017	32	2	2	1	1								2
NA0019	26	2	2	1	1								2
NA0021	54	2	1	1	1								2
NA0026	25	2	2	1	1								2
NA0027	38	2	1	1	1								2
NA0029	35	2	2	1	1								2
NA0035	20	2	2	1	1								2
NA0036	34	2	3	1	1								2
NA0037	36	2	2	1	1								2
NB007	35	2	1	1	1								2
NB008	54	2	0	1	1								2
NB0011	25	2	2	1	1								2
NB0013	33	2	1	1	1								2
NB0018	45	2	0	1	1								2
NB0021	40	2	2	2	0								2
NB0023	47	2	1	1	1								2
NB0027	25	2	1	1	1								2
NB0028	30	2	2	1	1								2
NB0030	40	1	2	1	1								2
NB0031	30	1	2	1	1								2
NB0032	30	2	2	1	1								2
NY005	60	2	2	1	1								2
NY0017	58	2	3	1	1								2
NY0024	34	2	2	1	1								2
NY0025	20	2	1	1	1								2
NY0027	36	2	1	1	1								2
NY0029	47	2	2	1	1								2
NY0030	26	2	2	1	1								2
NY0034	42	2	3	1	1								2
NY0038	25	2	3	2	0								2
PW006	58	1	2	1	1								2
PW007	55	1	1	1	1								2
PW0015	40	1	1	1	1								2
PW0016	52	1	2	1	1								2
PW0018	54	1	1	1	1								2
PW0020	48	1	1	1	1								2
PW0021	45	2	1	1	1								2
PW0033	20	2	2	1	1								2
PW0034	32	2	1	1	1								2
SK002	48	2	1	1	1								2
SK008	27	2	2	1	1								2
SK0011	68	1	1	0	2								2
SK0019	42	2	2	1	1								2
SK0021	46	1	1	1	1								2
BA003	28	2	3	1	0								1
BA006	34	2	3	0	1								1
BA008	35	2	2	1	0								1
BA0016	62	1	2	1	0								1
BA0031	35	2	2	1	0								1
BN002	34	2	1	0	1								1
BN005	78	2	1	0	1								1
BN007	34	1	1	1	0								1
BN0012	49	2	1	1	0								1
BN0016	48	1	1	0	1								1
BN0027	69	1	0	1	0								1
BN0030	59	1	1	0	1								1
BN0031	27	2	1	0	1								1
BN0034	63	2	3	1	0								1
BN0035	58	2	1	0	1								1
BS003	24	2	2	1	0								1
BS012	20	2	2	0	1								1
BS016	21	2	3	1	0								1
BS024	20	2	3	0	1								1
BS028	22	2	2	1	0								1
BS029	35	2	3	0	1								1
BS033	32	2	1	1	0								1
BU006	56	2	3	1	0								1
BU008	24	1	2	0	1								1
BU009	70	1	1	0	1								1
BU0010	55	1	3	1	0								1
BU0012	24	1	3	1	0								1
BU0014	31	1	3	1	0								1
BU0016	31	1	2	0	1								1
BU0041	82	1	3	1	0								1
BU0043	52	2	1	1	0								1
BU0044	43	2	2	0	1								1
BU0048	68	1	3	0	1								1
BU0050	67	2	1	0	1								1
BU0053	52	2	1	1	0								1
BU0059	64	1	2	0	1								1
KI009	40	2	2	1	0								1
KI0015	49	2	1	1	0								1
KI0017	34	2	2	1	0								1
KI0020	22	2	1	0	1								1
KI0033	51	2	2	0	1								1
KI0037	25	2	2	1	0								1
KI0040	25	2	3	0	1								1
KI0042	46	2	2	1	0								1
KI0045	29	1	3	1	0								1
KL005	30	2	1	1	0								1
KL006	63	1	3	0	1								1
KL0014	38	2	1	1	0								1
KL0020	18	2	2	0	1								1
KL0022	35	2	2	0	1								1
KL0025	21	1	3	1	0								1
KL0031	46	2	1	0	1								1
KL0034	44	2	1	1	0								1
KWM004	39	2	1	0	1								1
KWM007	23	2	2	1	0								1
KWM0018	25	2	2	0	1								1
KWM0020	25	1	1	1	0								1
KWM0022	56	2	2	1	0								1
KWM0023	38	2	2	0	1								1
KWM0028	23	2	1	1	0								1
KWM0030	31	1	3	1	0								1
KWM0035	22	2	1	1	0								1
MB0015	35	2	2	1	0								1
MB0024	28	1	2	1	0								1
MB0025	24	2	2	1	0								1
MB0026	24	2	1	1	0								1
MQ0013	22	2	2	1	0								1
MQ0015	36	1	2	1	0								1
MQ0016	38	2	2	1	0								1
MQ0032	37	1	3	0	1								1
NQ007	45	2	2	0	1								1
NQ0030	28	2	2	1	0								1
NQ0037	21	2	3	1	0								1
NQ0038	46	1	3	1	0								1
NQ0039	45	2	2	0	1								1
SS002	48	2	1	1	0								1
SS008	48	1	1	1	0								1
SS0011	68	1	1	1	0								1
SS0012	45	2	0	0	1								1
SS0013	78	2	0	1	0								1
SS0015	31	2	2	1	0								1
SS0016	45	2	1	0	1								1
SS0021	47	2	1	1	0								1
SS0023	31	1	2	1	0								1
SS0032	31	2	1	0	1								1
KZ004	32	2	3	1	0								1
KZ006	35	2	2	1	0								1
KZ008	26	2	2	1	0								1
KZ009	20	1	1	1	0								1
KZ0012	47	2	1	0	1								1
KZ0015	30	2	1	1	0								1
KZ0033	37	2	2	1	0								1
KZ0035	22	1	3	1	0								1
BK0010	22	1	1	1	0								1
BK0013	47	2	2	1	0								1
BK0014	56	2	2	1	0								1
BK0015	30	1	1	0	1								1
BK0017	31	2	2	1	0								1
BK0028	36	2	1	1	0								1
BK0029	23	2	2	1	0								1
KC005	24	2	2	0	1								1
KC0017	23	1	2	1	0								1
KC0023	29	2	1	0	1								1
KC0028	43	2	1	1	0								1
KK002	32	2	1	0	1								1
KK0016	43	2	1	1	0								1
KK0018	48	2	0	1	0								1
KK0019	34	2	2	1	0								1
KK0020	20	2	1	1	0								1
KK0021	23	2	2	1	0								1
KK0024	37	2	1	1	0								1
KK0025	58	2	0	0	1								1
KK0026	30	2	3	1	0								1
KK0028	35	1	3	0	1								1
KK0029	28	2	2	0	1								1
KK0030	31	2	3	1	0								1
KK0031	35	1	2	0	1								1
KK0034	34	1	2	1	0								1
KWE004	25	1	1	1	0								1
KWE005	28	2	1	1	0								1
KWE0010	60	2	1	0	1								1
KWE0021	58	2	0	0	1								1
KWE0026	26	2	3	1	0								1
KWE0031	25	1	2	1	0								1
LK001	45	2	1	1	0								1
LK004	19	2	1	1	0								1
LK008	44	2	2	1	0								1
LK0023	53	2	1	1	0								1
LK0030	36	2	3	0	1								1
MK005	22	2	3	1	0								1
MK006	26	2	1	0	1								1
MK009	39	2	1	1	0								1
MK0010	37	2	2	1	0								1
MK0011	39	2	1	1	0								1
MK0013	38	2	2	0	1								1
MK0023	24	2	2	1	0								1
MK0034	34	1	3	0	1								1
MN006	20	2	3	0	1								1
MN0011	40	2	1	0	1								1
MN0014	25	2	1	1	0								1
MN0016	39	1	1	1	0								1
MN0020	23	2	1	0	1								1
MN0025	37	2	2	0	1								1
MN0026	44	1	2	0	1								1
MN0028	34	1	3	1	0								1
MN0031	31	1	2	0	1								1
MN0032	28	2	3	0	1								1
MN0033	27	2	2	1	0								1
NA006	37	2	2	1	0								1
NA007	23	2	2	1	0								1
NA008	20	1	2	1	0								1
NA0015	18	1	2	1	0								1
NA0020	19	2	2	1	0								1
NB006	30	2	1	0	1								1
NB0010	73	1	1	1	0								1
NB0012	30	2	1	1	0								1
NB0016	44	1	1	1	0								1
NB0019	50	2	1	0	1								1
NB0029	20	2	1	0	1								1
NY001	39	2	2	0	1								1
NY003	42	2	2	1	0								1
NY006	22	1	1	1	0								1
NY0020	28	2	2	1	0								1
NY0023	25	2	2	0	1								1
NY0028	35	2	1	1	0								1
NY0031	28	2	1	1	0								1
NY0033	49	2	1	1	0								1
NY0035	56	2	2	0	1								1
PW001	26	2	2	1	0								1
PW002	42	2	1	0	1								1
PW0012	32	2	2	1	0								1
PW0017	28	2	1	1	0								1
PW0023	45	2	2	1	0								1
PW0030	26	2	1	0	1								1
PW0035	37	2	3	1	0								1
SK003	30	2	2	1	0								1
SK007	32	1	2	1	0								1
SK0012	37	2	0	0	1								1
SK0022	19	2	2	1	0								1
SK0025	46	1	1	1	0								1
SK0028	46	2	1	1	0								1
SK0031	35	2	2	1	0								1
SK0032	42	1	1	1	0								1
BA004	31	2	2	0	0								0
BA0010	42	1	2	0	0								0
BA0013	36	2	0	0	0								0
BA0019	25	2	2	0	0								0
BA0020	25	1	3	0	0								0
BA0023	49	2	2	0	0								0
BA0026	63	2	1	0	0								0
BA0028	36	2	2	0	0								0
BA0029	21	2	1	0	0								0
BA0030	26	2	2	0	0								0
BA0033	44	2	2	0	0								0
BA0035	35	2	2	0	0								0
BN001	36	1	3	0	0								0
BN004	34	2	2	0	0								0
BN006	57	1	1	0	0								0
BN008	58	2	2	0	0								0
BN009	38	2	1	0	0								0
BN0010	24	2	3	0	0								0
BN0011	59	1	3	0	0								0
BN0014	63	2	1	0	0								0
BN0015	67	2	0	0	0								0
BN0017	65	2	2	0	0								0
BN0018	62	2	1	0	0								0
BN0020	52	2	1	0	0								0
BN0021	54	2	3	0	0								0
BN0022	29	2	1	0	0								0
BN0023	27	2	2	0	0								0
BN0024	77	2	0	0	0								0
BN0028	56	2	1	0	0								0
BN0029	73	2	1	0	0								0
BN0032	36	2	1	0	0								0
BN0033	60	2	1	0	0								0
BS002	36	2	2	0	0								0
BS005	24	2	2	0	0								0
BS006	21	2	3	0	0								0
BS008	28	1	3	0	0								0
BS009	30	1	2	0	0								0
BS010	23	2	2	0	0								0
BS014	19	2	2	0	0								0
BS015	54	1	2	0	0								0
BS019	39	2	2	0	0								0
BS025	24	1	3	0	0								0
BS026	58	2	0	0	0								0
BS027	35	2	3	0	0								0
BS030	22	2	3	0	0								0
BS032	23	1	3	0	0								0
BS034	38	2	1	0	0								0
BS035	38	1	2	0	0								0
BU002	39	1	3	0	0								0
BU005	72	1	3	0	0								0
BU0028	45	2	3	0	0								0
BU0042	52	1	1	0	0								0
BU0049	70	2	1	0	0								0
BU0054	29	2	3	0	0								0
BU0055	48	1	3	0	0								0
BU0056	41	2	2	0	0								0
BU0058	71	1	3	0	0								0
KI003	22	2	2	0	0								0
KI005	36	2	2	0	0								0
KI007	45	2	2	0	0								0
KI0016	35	2	2	0	0								0
KI0018	69	2	2	0	0								0
KI0023	19	1	2	0	0								0
KI0027	24	1	2	0	0								0
KI0036	37	2	2	0	0								0
KI0044	27	2	2	0	0								0
KI0046	27	1	2	0	0								0
KL002	49	2	0	0	0								0
KL0011	54	2	2	0	0								0
KL0012	63	2	2	0	0								0
KL0013	40	2	1	0	0								0
KL0018	57	1	3	0	0								0
KL0019	60	2	1	0	0								0
KL0021	27	2	1	0	0								0
KL0024	44	2	3	0	0								0
KL0026	30	1	1	0	0								0
KL0028	38	2	2	0	0								0
KL0029	66	2	1	0	0								0
KL0030	50	2	1	0	0								0
KWM002	21	2	2	0	0								0
KWM003	22	2	1	0	0								0
KWM005	66	1	2	0	0								0
KWM009	22	1	3	0	0								0
KWM0011	26	2	2	0	0								0
KWM0012	25	2	2	0	0								0
KWM0013	26	2	1	0	0								0
KWM0017	34	2	1	0	0								0
KWM0019	47	2	1	0	0								0
KWM0024	52	1	1	0	0								0
KWM0026	64	2	1	0	0								0
KWM0027	32	2	1	0	0								0
KWM0029	58	2	2	0	0								0
KWM0033	41	2	2	0	0								0
KWM0034	58	2	2	0	0								0
MB001	35	2	1	0	0								0
MB002	27	2	1	0	0								0
MB006	65	2	0	0	0								0
MB007	21	2	2	0	0								0
MB0011	39	2	1	0	0								0
MB0013	38	2	2	0	0								0
MB0014	32	2	2	0	0								0
MB0021	33	1	1	0	0								0
MB0041	48	1	2	0	0								0
MB0043	28	1	3	0	0								0
MB0044	26	1	2	0	0								0
MB0051	24	1	2	0	0								0
MQ001	67	2	1	0	0								0
MQ005	29	2	3	0	0								0
MQ006	34	1	2	0	0								0
MQ007	27	1	2	0	0								0
MQ008	32	1	2	0	0								0
MQ009	44	1	2	0	0								0
MQ0011	60	2	1	0	0								0
MQ0012	32	2	1	0	0								0
MQ0017	22	2	3	0	0								0
MQ0019	23	1	2	0	0								0
MQ0020	43	1	2	0	0								0
MQ0021	28	1	2	0	0								0
MQ0022	23	2	2	0	0								0
MQ0023	35	1	3	0	0								0
MQ0024	34	2	3	0	0								0
MQ0025	70	2	0	0	0								0
MQ0028	47	2	2	0	0								0
MQ0030	26	1	3	0	0								0
MQ0033	29	1	3	0	0								0
MQ0035	34	2	2	0	0								0
NQ001	46	2	3	0	0								0
NQ002	31	2	2	0	0								0
NQ004	33	1	2	0	0								0
NQ005	23	2	2	0	0								0
NQ009	34	2	2	0	0								0
NQ0011	30	2	3	0	0								0
NQ0012	50	2	1	0	0								0
NQ0017	42	2	1	0	0								0
NQ0018	40	2	1	0	0								0
NQ0019	62	2	2	0	0								0
NQ0022	32	1	3	0	0								0
NQ0026	45	2	1	0	0								0
NQ0027	34	2	1	0	0								0
NQ0029	19	2	2	0	0								0
NQ0034	31	2	2	0	0								0
NQ0035	38	2	2	0	0								0
NQ0036	45	1	2	0	0								0
SS001	39	2	1	0	0								0
SS003	32	2	1	0	0								0
SS005	48	2	1	0	0								0
SS006	51	2	2	0	0								0
SS009	56	2	2	0	0								0
SS0010	32	2	1	0	0								0
SS0014	39	2	1	0	0								0
SS0017	40	1	2	0	0								0
SS0018	20	2	1	0	0								0
SS0019	22	2	2	0	0								0
SS0020	53	2	1	0	0								0
SS0022	38	1	2	0	0								0
SS0026	50	2	1	0	0								0
SS0027	19	1	2	0	0								0
SS0028	45	2	1	0	0								0
SS0029	44	2	1	0	0								0
SS0030	40	1	0	0	0								0
SS0031	34	1	2	0	0								0
SS0034	59	2	3	0	0								0
SS0035	31	2	2	0	0								0
KZ001	24	2	2	0	0								0
KZ002	27	2	2	0	0								0
KZ003	64	2	2	0	0								0
KZ005	38	1	1	0	0								0
KZ007	44	2	1	0	0								0
KZ0011	22	1	2	0	0								0
KZ0013	56	2	1	0	0								0
KZ0014	33	2	2	0	0								0
KZ0017	40	2	1	0	0								0
KZ0019	46	2	1	0	0								0
KZ0020	50	1	1	0	0								0
KZ0021	62	2	2	0	0								0
KZ0022	25	2	1	0	0								0
KZ0028	22	2	3	0	0								0
KZ0029	25	2	3	0	0								0
KZ0034	36	2	2	0	0								0
BK003	37	2	0	0	0								0
BK004	64	1	1	0	0								0
BK006	48	2	1	0	0								0
BK007	30	2	2	0	0								0
BK0011	30	2	1	0	0								0
BK0019	20	2	2	0	0								0
BK0036	27	2	3	0	0								0
KC002	33	1	1	0	0								0
KC004	35	2	1	0	0								0
KC007	32	2	2	0	0								0
KC009	54	2	2	0	0								0
KC0010	23	1	2	0	0								0
KC0012	31	2	2	0	0								0
KC0013	28	2	2	0	0								0
KC0014	24	2	2	0	0								0
KC0018	26	2	1	0	0								0
KC0019	22	1	2	0	0								0
KC0020	31	1	3	0	0								0
KC0022	60	2	0	0	0								0
KC0024	28	2	1	0	0								0
KC0025	32	1	2	0	0								0
KC0027	57	2	1	0	0								0
KC0029	37	2	2	0	0								0
KC0030	26	1	2	0	0								0
KC0032	60	2	2	0	0								0
KC0033	38	1	2	0	0								0
KK001	25	2	3	0	0								0
KK003	60	2	3	0	0								0
KK004	36	2	1	0	0								0
KK006	58	1	2	0	0								0
KK007	25	2	3	0	0								0
KK0014	38	2	1	0	0								0
KK0022	31	2	1	0	0								0
KK0023	38	2	0	0	0								0
KK0027	40	1	1	0	0								0
KK0033	38	1	2	0	0								0
KK0035	28	2	3	0	0								0
KWE001	26	1	1	0	0								0
KWE003	45	1	1	0	0								0
KWE006	27	2	1	0	0								0
KWE007	25	2	1	0	0								0
KWE009	47	2	2	0	0								0
KWE0011	33	2	2	0	0								0
KWE0012	73	1	1	0	0								0
KWE0013	33	1	1	0	0								0
KWE0014	28	2	2	0	0								0
KWE0015	26	1	3	0	0								0
KWE0016	35	1	2	0	0								0
KWE0017	23	1	2	0	0								0
KWE0018	26	1	2	0	0								0
KWE0020	68	1	2	0	0								0
KWE0022	60	2	1	0	0								0
KWE0023	40	1	3	0	0								0
KWE0024	24	2	2	0	0								0
KWE0025	53	1	1	0	0								0
KWE0027	52	1	1	0	0								0
KWE0028	46	1	1	0	0								0
KWE0029	40	2	1	0	0								0
KWE0030	38	2	1	0	0								0
KWE0033	50	2	2	0	0								0
LK002	46	1	2	0	0								0
LK006	28	2	1	0	0								0
LK009	34	2	2	0	0								0
LK0012	59	2	1	0	0								0
LK0013	55	1	3	0	0								0
LK0014	41	2	1	0	0								0
LK0016	52	2	2	0	0								0
LK0018	33	2	2	0	0								0
LK0020	28	2	3	0	0								0
LK0021	32	2	1	0	0								0
LK0022	48	2	1	0	0								0
LK0025	38	2	1	0	0								0
LK0026	33	1	3	0	0								0
LK0027	40	1	3	0	0								0
LK0029	36	1	3	0	0								0
LK0031	38	2	3	0	0								0
LK0032	50	2	2	0	0								0
LK0037	38	1	1	0	0								0
LK0038	56	2	1	0	0								0
MK008	21	2	2	0	0								0
MK0016	28	2	2	0	0								0
MK0017	35	2	2	0	0								0
MK0018	42	2	1	0	0								0
MK0020	27	2	2	0	0								0
MK0022	25	2	2	0	0								0
MK0024	37	2	1	0	0								0
MK0025	37	2	2	0	0								0
MK0026	43	2	2	0	0								0
MK0027	26	2	2	0	0								0
MK0031	41	2	1	0	0								0
MK0032	48	2	2	0	0								0
MK0033	55	1	3	0	0								0
MN003	26	1	3	0	0								0
MN004	38	1	3	0	0								0
MN007	26	1	3	0	0								0
MN0015	64	1	2	0	0								0
MN0019	41	2	1	0	0								0
MN0021	50	2	1	0	0								0
MN0029	20	2	2	0	0								0
MN0030	47	2	1	0	0								0
MN0034	21	1	1	0	0								0
NA001	40	2	2	0	0								0
NA009	21	2	2	0	0								0
NA0011	20	1	2	0	0								0
NA0012	35	2	0	0	0								0
NA0018	20	1	2	0	0								0
NA0022	32	1	2	0	0								0
NA0025	37	2	1	0	0								0
NA0030	32	2	3	0	0								0
NA0032	21	2	2	0	0								0
NA0039	56	2	2	0	0								0
NB002	40	2	2	0	0								0
NB003	25	2	1	0	0								0
NB004	19	2	2	0	0								0
NB005	30	2	1	0	0								0
NB0024	57	2	2	0	0								0
NB0025	51	2	2	0	0								0
NB0026	34	2	3	0	0								0
NY004	46	2	2	0	0								0
NY009	24	2	2	0	0								0
NY0012	56	2	1	0	0								0
NY0013	34	2	1	0	0								0
NY0015	45	2	3	0	0								0
NY0019	35	2	2	0	0								0
NY0021	54	1	2	0	0								0
PW004	36	2	3	0	0								0
PW008	28	2	2	0	0								0
PW0011	38	1	0	0	0								0
PW0022	42	1	1	0	0								0
PW0024	48	1	2	0	0								0
PW0027	30	1	2	0	0								0
PW0028	32	1	3	0	0								0
PW0029	28	2	1	0	0								0
PW0031	24	2	3	0	0								0
SK001	39	2	1	0	0								0
SK004	40	2	1	0	0								0
SK005	45	1	1	0	0								0
SK006	48	2	1	0	0								0
SK0014	54	2	1	0	0								0
SK0015	25	2	0	0	0								0
SK0016	22	2	2	0	0								0
SK0017	31	2	1	0	0								0
SK0018	46	1	1	0	0								0
SK0020	43	1	1	0	0								0
SK0023	36	1	1	0	0								0
SK0024	37	2	1	0	0								0
SK0027	26	2	1	0	0								0
SK0034	18	2	2	0	0								0
SK0035	20	2	2	0	0								0
													1651
													2.02826

## Sheet: PHQ-9>10
ID	Age	Gender	Educ	PHQ9Qn1	PHQ9Qn2	PHQ9Qn3	PHQ9Qn4	PHQ9Qn5	PHQ9Qn6	PHQ9Qn7	PHQ9Qn8	PHQ9Qn9	PHQ9Sc
MB0019	22	2	1	3	3	3	3	3	3	3	3	3	27
NY0010	38	2	1	3	3	3	3	3	3	3	3	3	27
KL008	40	2	2	3	3	3	3	3	3	2	3	3	26
KWM0015	63	2	0	3	3	3	3	2	3	3	3	2	25
MB004	37	1	2	3	3	3	3	3	3	3	3	0	24
KL001	28	2	1	3	3	3	3	2	3	1	2	3	23
SS007	46	2	1	3	2	3	3	3	3	2	1	3	23
NA0034	51	2	0	3	3	3	3	3	2	3	3	0	23
SK009	40	2	1	3	3	3	3	3	3	0	2	3	23
NB001	45	2	0	3	3	2	2	3	3	1	2	3	22
KI008	69	2	1	3	3	3	3	3	3	1	1	0	20
NY0011	43	2	3	2	3	3	3	2	2	3	2	0	20
NA0024	21	2	1	3	3	3	3	3	3	0	1	0	19
SK0029	37	2	2	3	1	3	2	3	2	2	3	0	19
PW003	27	1	3	3	3	2	3	1	1	1	1	3	18
BU003	23	1	2	2	3	3	0	1	3	2	1	2	17
KI0010	73	2	1	3	3	3	3	1	1	1	1	1	17
SS004	35	2	1	3	2	2	2	3	1	1	2	0	16
PW0014	25	1	2	0	3	3	3	3	2	1	1	0	16
BA001	61	1	2	3	2	2	2	0	2	3	0	1	15
MN001	24	1	2	3	1	3	0	3	3	2	0	0	15
KI0019	38	2	0	3	3	3	1	1	1	0	1	1	14
KL003	31	1	1	3	3	1	1	1	2	1	1	1	14
MB0050	35	1	2	3	1	3	1	3	3	0	0	0	14
NQ0010	27	2	1	3	2	1	3	2	0	3	0	0	14
KC0042	23	1	2	3	0	3	3	0	0	3	2	0	14
LK0015	40	2	0	1	3	3	3	3	1	0	0	0	14
BS013	40	1	3	3	1	2	2	0	0	2	2	1	13
BU0045	42	2	0	2	3	1	1	1	1	0	1	3	13
LK0028	22	2	2	3	1	3	3	3	0	0	0	0	13
MN005	21	2	2	1	3	1	2	0	3	0	2	1	13
NY0014	38	2	0	3	3	1	3	0	3	0	0	0	13
PW0019	30	2	0	3	0	3	1	3	1	1	1	0	13
PW0032	30	2	2	3	3	3	1	0	3	0	0	0	13
BA0014	48	2	1	3	3	0	1	1	2	2	0	0	12
MQ0029	68	2	3	3	1	1	1	1	3	0	1	1	12
BS001	58	2	0	3	0	0	3	0	2	0	3	0	11
KWM0032	72	2	2	0	3	1	1	1	2	2	1	0	11
NA0042-2	68	1	2	1	3	0	1	2	0	3	1	0	11
PW0025	21	2	2	1	3	0	1	2	0	3	1	0	11
PW0026	66	2	1	3	3	0	1	1	1	1	1	0	11
SK0033	54	2	1	3	1	1	2	1	1	1	1	0	11
BU004	56	2	3	3	1	1	1	1	1	1	1	0	10
MB0020	29	1	1	3	1	0	1	0	1	1	3	0	10
NQ0021	51	2	3	3	0	3	3	0	0	0	1	0	10
NQ0031	50	1	2	3	0	1	0	1	3	0	0	2	10
LK0019	39	2	2	1	3	3	1	0	1	0	0	1	10
MN0022	63	1	2	1	3	0	2	1	1	1	1	0	10
NY0016	48	2	1	1	3	1	2	0	1	0	2	0	10
Total													770
Mean													15.7143

## Sheet: GAD-7
ID	Age	Gender	Educ	GAD1	GAD2	GAD3	GAD4	GAD5	GAD6	GAD7	GADSc
KL008	40	2	2	3	3	3	3	3	3	3	21
NY0010	38	2	1	3	3	3	3	3	3	3	21
SK009	40	2	1	3	3	3	3	3	3	3	21
MB0046	21	2	2	3	3	3	3	2	3	3	20
KC0031	38	2	2	2	3	3	3	3	3	3	20
KL001	28	2	1	3	3	3	3	3	3	1	19
SS007	46	2	1	3	3	3	3	3	1	3	19
LK0019	39	2	2	3	3	3	1	3	3	3	19
MB001	35	2	1	3	3	3	3	0	3	3	18
NA0034	51	2	0	3	3	3	2	1	3	3	18
BS024	20	2	3	0	3	3	2	3	3	3	17
MB008	28	2	2	2	2	3	3	3	1	3	17
MB0019	22	2	1	0	3	3	2	3	3	3	17
MK003	26	2	3	3	3	3	3	3	1	1	17
NY0022	39	2	0	1	3	3	1	3	3	3	17
PW0014	25	1	2	3	2	3	1	2	3	3	17
BA0032	44	2	1	3	3	3	1	3	2	1	16
MB0020	29	1	1	3	3	3	3	3	1	0	16
BK0018	27	2	2	1	0	3	3	3	3	3	16
BK0030	26	1	1	1	2	2	3	3	3	2	16
KC0016	40	2	2	3	2	2	2	3	1	3	16
BA002	38	2	2	3	1	1	3	1	3	3	15
BU003	23	1	2	3	2	2	3	2	2	1	15
NQ0031	50	1	2	3	3	1	2	2	1	3	15
KWE0026	26	2	3	0	3	3	3	0	3	3	15
NB001	45	2	0	3	2	3	2	1	2	2	15
MB0023	29	2	2	3	2	3	2	1	1	2	14
MQ0034	34	1	3	3	3	3	1	2	1	1	14
BK002	44	1	2	2	1	3	3	3	1	1	14
NY0014	38	2	0	3	3	1	1	3	0	3	14
BA005	54	2	1	3	1	1	3	1	3	1	13
BA0011	52	1	2	3	3	2	0	2	1	2	13
KI0010	73	2	1	3	3	3	1	1	1	1	13
KI0023	19	1	2	2	2	1	3	0	3	2	13
MB004	37	1	2	3	3	1	3	0	3	0	13
MB0052	23	2	2	2	3	3	0	0	3	2	13
KC008	28	2	1	1	2	3	1	1	3	2	13
KC0042	23	1	2	1	3	3	1	2	3	0	13
MN0011	40	2	1	3	3	3	1	1	1	1	13
NA004	21	1	2	1	2	1	1	2	3	3	13
NY0025	20	2	1	2	2	2	2	2	1	2	13
SK0011	68	1	1	2	1	3	3	2	0	2	13
BA009	43	1	2	0	1	1	3	3	3	1	12
BA0018	30	2	2	2	1	2	1	2	3	1	12
BU0045	42	2	0	0	2	1	3	1	2	3	12
KL0020	18	2	2	1	3	1	3	0	3	1	12
NQ0013	29	2	2	3	1	2	1	3	1	1	12
NQ0014	20	2	2	2	3	0	1	3	1	2	12
KZ0010	27	2	2	3	3	3	0	1	1	1	12
BK0016	32	2	1	3	3	3	0	0	0	3	12
MN0035	34	1	3	2	3	3	1	2	0	1	12
NA008	20	1	2	1	1	1	1	3	2	3	12
NA0040	30	2	0	3	3	3	1	1	1	0	12
PW0035	37	2	3	2	1	1	2	2	1	3	12
SK008	27	2	2	3	2	2	2	2	1	0	12
BA008	35	2	2	3	1	3	1	1	1	1	11
BA0012	41	2	2	1	2	1	3	2	1	1	11
BA0024	25	2	2	1	1	1	2	1	2	3	11
BS011	23	1	2	2	1	1	2	3	1	1	11
BS023	25	1	2	3	2	1	0	1	3	1	11
MB0010	37	2	2	2	1	3	2	1	1	1	11
MB0042	34	2	3	3	1	1	1	1	1	3	11
MQ0018	50	2	1	2	2	2	2	1	2	0	11
KK0013	42	2	2	2	1	3	1	2	1	1	11
LK0028	22	2	2	1	3	1	0	0	3	3	11
MK002	23	2	3	3	0	3	1	1	2	1	11
MK006	26	2	1	1	2	2	2	0	2	2	11
NA0042-2	68	1	2	0	3	3	1	1	1	2	11
NB0014	42	2	1	2	2	2	2	1	1	1	11
PW003	27	1	3	1	1	3	1	1	1	3	11
PW0025	21	2	2	0	3	3	1	1	1	2	11
PW0033	20	2	2	1	2	3	1	1	1	2	11
BA003	28	2	3	1	1	3	1	0	3	1	10
BA0017	48	1	2	1	1	1	2	1	1	3	10
BA0025	28	2	1	0	1	3	3	1	1	1	10
BN003	58	2	2	3	0	3	1	1	0	2	10
BS017	25	2	3	1	2	2	1	0	1	3	10
BS021	22	2	2	1	2	2	1	2	1	1	10
BU0047	42	1	2	1	1	3	3	1	1	0	10
KL0016	33	2	2	2	2	2	2	2	0	0	10
KWM0014	49	2	2	1	2	2	2	1	1	1	10
KWM0015	63	2	0	2	2	3	0	0	3	0	10
MQ0029	68	2	3	3	1	1	1	1	3	0	10
NQ0032	21	2	3	0	2	2	0	2	2	2	10
SS0032	31	2	1	2	1	0	0	3	2	2	10
BK0034	32	2	3	0	2	2	0	2	2	2	10
KC003	39	1	1	1	1	1	3	1	1	2	10
MK0035	20	2	1	2	2	1	2	2	1	0	10
MN005	21	2	2	0	1	3	2	3	1	0	10
NB0019	50	2	1	2	1	3	2	1	0	1	10
NY0018	36	2	2	1	1	3	0	1	3	1	10
NY0034	42	2	3	2	2	2	1	1	1	1	10
SK0030	70	2	1	3	3	1	1	0	0	2	10
BA0014	48	2	1	3	0	2	0	0	2	2	9
BA0020	25	1	3	1	2	2	1	1	0	2	9
BS013	40	1	3	2	1	2	1	1	1	1	9
BS018	40	2	1	2	1	1	1	1	2	1	9
BS031	22	2	2	2	1	1	1	1	2	1	9
BS0036	24	1	2	2	1	0	2	1	2	1	9
BU001	41	1	3	1	0	3	2	0	0	3	9
BU0030	39	2	2	1	1	2	1	1	1	2	9
KI0020	22	2	1	1	1	1	0	2	3	1	9
KI0024	36	2	2	1	1	1	1	1	3	1	9
MB0050	35	1	2	0	2	3	1	0	3	0	9
MQ004	46	2	1	1	1	2	1	0	1	3	9
NQ0025	21	2	3	2	0	1	0	2	2	2	9
BK0020	40	1	2	1	1	3	1	2	0	1	9
MK0033	55	1	3	1	2	3	0	0	3	0	9
MK0034	34	1	3	1	1	2	3	0	2	0	9
MN001	24	1	2	2	2	0	2	2	1	0	9
MN0031	31	1	2	3	1	3	1	1	0	0	9
NA0012	35	2	0	1	1	1	0	0	3	3	9
NA0017	32	2	2	1	1	1	3	1	1	1	9
PW0021	45	2	1	1	1	1	1	1	3	1	9
SK0019	42	2	2	0	1	3	0	1	3	1	9
BA0015	32	2	2	0	2	1	3	0	0	2	8
BA0022	70	2	2	1	0	0	3	3	0	1	8
BN0013	26	1	2	1	1	1	3	1	0	1	8
BS012	20	2	2	2	0	0	2	3	0	1	8
KI001	58	2	1	1	1	1	2	0	1	2	8
KI002	28	2	2	1	1	1	2	1	1	1	8
KI004	32	2	2	2	0	1	1	0	3	1	8
KI0043	24	1	3	2	0	2	0	0	2	2	8
KWM0021	23	2	2	0	3	2	0	0	0	3	8
NQ008	43	2	2	1	1	2	1	1	1	1	8
NQ0010	27	2	1	0	0	2	0	1	3	2	8
SS0030	40	1	0	3	0	3	0	0	2	0	8
BK0031	35	2	3	2	2	0	0	0	2	2	8
KC006	34	2	1	1	2	2	1	0	1	1	8
KWE002	32	1	2	2	1	1	1	1	1	1	8
MK0010	37	2	2	1	3	3	0	0	1	0	8
MK0028	30	2	2	1	1	1	3	1	0	1	8
MN0013	38	2	2	2	2	2	0	0	0	2	8
MN0022	63	1	2	2	2	1	1	0	1	1	8
MN0024	65	1	1	0	3	1	0	3	1	0	8
NB007	35	2	1	1	2	2	1	1	0	1	8
NB0020	19	2	2	1	0	3	1	0	3	0	8
NY008	54	2	2	1	2	3	1	0	0	1	8
NY009	24	2	2	1	1	1	2	1	1	1	8
NY0030	26	2	2	1	2	1	1	1	1	1	8
PW0028	32	1	3	0	1	3	2	1	1	0	8
PW0034	32	2	1	2	1	0	0	3	2	0	8
SK0029	37	2	2	3	2	3	0	0	0	0	8
BA001	61	1	2	2	0	1	0	1	1	2	7
BS016	21	2	3	1	1	3	0	0	1	1	7
KI0017	34	2	2	1	1	1	1	1	1	1	7
KI0021	28	2	3	1	0	1	1	0	3	1	7
KI0045	29	1	3	1	1	1	1	0	2	1	7
KL003	31	1	1	3	1	1	1	0	1	0	7
KL0015	38	2	1	1	1	1	1	1	1	1	7
KL0027	58	1	1	1	1	3	0	0	1	1	7
KWM006	18	1	2	3	1	1	0	1	1	0	7
KWM0010	23	1	2	1	1	3	1	0	0	1	7
KWM0023	38	2	2	1	1	3	0	1	1	0	7
KWM0031	46	2	2	1	0	2	0	0	1	3	7
KWM0032	72	2	2	1	1	3	1	0	0	1	7
MB009	25	1	2	3	0	1	1	1	1	0	7
MB0012	37	2	2	1	0	1	0	3	1	1	7
MB0025	24	2	2	2	1	1	1	1	1	0	7
MB0047	22	1	2	0	0	2	0	0	2	3	7
NQ0019	62	2	2	1	1	1	1	0	3	0	7
NQ0029	19	2	2	1	1	1	1	1	1	1	7
SS0011	68	1	1	3	0	1	3	0	0	0	7
SS0025	56	1	1	1	1	2	1	1	0	1	7
KZ0018	48	2	2	1	1	1	1	1	1	1	7
KZ0023	30	2	1	2	1	1	1	1	1	0	7
BK0021	42	2	1	1	1	1	1	1	1	1	7
BK0038	24	2	2	0	3	2	1	0	0	1	7
KC0021	29	2	3	1	1	1	1	1	1	1	7
KC0026	41	2	1	1	1	1	1	2	0	1	7
KWE0021	58	2	0	1	2	2	1	0	1	0	7
KWE0032	30	1	1	1	0	2	1	1	1	1	7
LK0015	40	2	0	1	1	1	1	0	0	3	7
MK0013	38	2	2	1	1	1	1	1	1	1	7
MK0029	48	2	2	1	1	1	1	1	1	1	7
MK0030	48	2	2	1	1	1	1	1	1	1	7
MN004	38	1	3	2	0	1	2	0	0	2	7
NA0019	26	2	2	1	1	1	1	1	1	1	7
NA0027	38	2	1	1	1	1	1	1	1	1	7
NA0035	20	2	2	1	1	1	1	1	1	1	7
NB009	37	1	2	1	1	2	1	0	1	1	7
NY007	38	2	2	2	1	1	1	0	1	1	7
NY0011	43	2	3	1	2	1	0	1	1	1	7
NY0017	58	2	3	1	1	1	2	0	1	1	7
NY0026	78	2	1	1	1	1	1	1	1	1	7
NY0028	35	2	1	1	1	1	1	1	1	1	7
PW001	26	2	2	1	1	2	1	1	1	0	7
PW0030	26	2	1	1	0	1	1	1	3	0	7
SK002	48	2	1	1	1	1	2	0	0	2	7
SK0013	53	1	1	3	1	1	0	1	1	0	7
BA007	39	1	3	0	0	2	0	0	2	2	6
BA0010	42	1	2	0	0	2	1	1	1	1	6
BA0021	53	2	1	1	1	1	0	1	1	1	6
BA0034	33	1	2	1	1	1	0	1	1	1	6
BN007	34	1	1	1	0	3	0	0	1	1	6
BN0019	19	2	1	0	1	1	0	0	1	3	6
BN0025	48	2	1	1	1	1	0	1	1	1	6
BS020	45	2	1	1	1	2	0	0	0	2	6
BU004	56	2	3	1	1	1	1	0	1	1	6
BU0054	29	2	3	1	1	2	0	1	0	1	6
BU0057	43	2	1	1	1	1	1	1	0	1	6
KI0019	38	2	0	1	1	1	1	0	1	1	6
KI0039	44	2	2	2	0	1	1	0	1	1	6
KL004	34	2	0	3	0	1	0	0	1	1	6
KWM007	23	2	2	0	0	1	2	1	1	1	6
MB0015	35	2	2	2	0	1	1	0	1	1	6
MB0026	24	2	1	1	0	3	0	1	1	0	6
MQ002	27	2	2	0	0	1	1	1	1	2	6
MQ0014	61	2	1	1	1	1	0	0	1	2	6
MQ0032	37	1	3	1	1	1	0	1	1	1	6
NQ006	42	2	1	1	0	1	0	0	3	1	6
NQ0033	26	2	3	1	1	3	1	0	0	0	6
NQ0034	31	2	2	1	0	3	0	0	1	1	6
NQ0039	45	2	2	1	1	1	1	0	1	1	6
SS004	35	2	1	1	1	0	1	1	0	2	6
SS0021	47	2	1	1	0	2	0	1	2	0	6
KZ006	35	2	2	1	1	1	1	1	1	0	6
KZ008	26	2	2	1	1	1	0	1	1	1	6
BK009	23	2	0	1	0	1	0	1	3	0	6
BK0017	31	2	2	0	0	3	0	0	3	0	6
BK0025	38	2	1	1	1	1	1	0	1	1	6
BK0033	38	2	3	1	1	1	1	1	0	1	6
BK0035	25	1	2	0	0	1	0	3	2	0	6
KC0015	35	1	3	1	1	1	1	1	0	1	6
KC0030	26	1	2	1	0	1	1	1	1	1	6
KK002	32	2	1	1	0	1	0	0	2	2	6
KK0011	75	2	0	1	2	2	0	0	0	1	6
LK0023	53	2	1	1	1	1	1	0	1	1	6
LK0036	64	2	2	1	1	1	1	0	1	1	6
MK0015	25	1	2	1	0	1	1	1	1	1	6
MN006	20	2	3	0	0	1	1	1	3	0	6
MN0010	22	1	3	1	2	1	0	0	1	1	6
NA005	18	1	2	1	1	1	0	1	1	1	6
NA0014	30	1	2	1	1	1	1	1	0	1	6
NA0021	54	2	1	1	1	1	1	1	1	0	6
NA0024	21	2	1	1	1	1	1	0	1	1	6
NA0025	37	2	1	1	1	0	0	2	2	0	6
NB0023	47	2	1	1	1	1	2	0	1	0	6
NB0028	30	2	2	1	1	1	2	0	0	1	6
NB0029	20	2	1	1	2	2	0	0	0	1	6
NB0030	40	1	2	1	2	1	0	0	1	1	6
NB0032	30	2	2	1	0	1	2	1	0	1	6
NY002	53	1	2	1	1	3	0	0	0	1	6
NY006	22	1	1	1	3	0	0	0	1	1	6
NY0027	36	2	1	0	1	1	1	0	2	1	6
NY0029	47	2	2	1	1	1	0	1	1	1	6
PW007	55	1	1	1	1	1	1	0	1	1	6
PW0016	52	1	2	0	1	1	1	1	1	1	6
PW0019	30	2	0	1	1	1	0	0	3	0	6
SK005	45	1	1	3	1	0	0	0	1	1	6
SK0010	32	2	1	2	1	1	1	0	0	1	6
BA0016	62	1	2	1	0	0	0	3	1	0	5
BA0023	49	2	2	1	1	1	0	1	0	1	5
BA0033	44	2	2	1	0	1	0	0	2	1	5
BS010	23	2	2	1	0	1	0	0	2	1	5
BS022	60	2	2	1	2	1	0	1	0	0	5
BS033	32	2	1	1	0	1	0	1	1	1	5
BU0014	31	1	3	0	1	1	1	0	1	1	5
BU0028	45	2	3	0	1	0	0	0	3	1	5
BU0053	52	2	1	0	1	1	1	0	1	1	5
KI008	69	2	1	1	1	1	0	0	1	1	5
KI0027	24	1	2	0	1	0	0	0	1	3	5
KI0037	25	2	2	0	0	2	1	0	1	1	5
KL002	49	2	0	0	0	3	1	0	1	0	5
KL0010	53	2	2	1	1	0	0	0	1	2	5
KWM004	39	2	1	1	0	1	0	0	2	1	5
KWM0016	38	1	2	0	0	2	1	1	0	1	5
KWM0020	25	1	1	1	0	1	0	1	1	1	5
MB0051	24	1	2	0	0	2	0	0	0	3	5
MQ0010	30	1	2	1	1	1	0	0	1	1	5
MQ0027	24	2	2	1	1	2	0	1	0	0	5
NQ003	50	2	2	0	1	1	1	0	1	1	5
NQ0011	30	2	3	1	1	1	0	0	1	1	5
NQ0020	69	2	0	0	1	1	0	1	1	1	5
NQ0026	45	2	1	2	0	2	0	0	1	0	5
NQ0035	38	2	2	1	0	1	1	0	1	1	5
KZ0026	28	1	2	0	1	1	1	1	1	0	5
BK0015	30	1	1	3	0	1	0	0	1	0	5
BK0026	23	2	1	1	0	1	0	1	1	1	5
KC0017	23	1	2	0	0	3	0	0	1	1	5
KC0022	60	2	0	0	2	2	0	0	1	0	5
KK0025	58	2	0	1	1	1	0	1	0	1	5
KK0032	40	1	0	0	1	1	0	1	1	1	5
KK0036	45	2	1	0	1	1	0	0	1	2	5
LK0016	52	2	2	0	0	3	1	0	0	1	5
LK0024	42	2	1	0	1	2	1	1	0	0	5
MK004	47	2	2	1	0	1	1	1	1	0	5
MK008	21	2	2	0	1	1	1	1	1	0	5
MK0031	41	2	1	0	1	1	0	1	1	1	5
MN0012	20	2	2	1	1	1	1	0	1	0	5
MN0017	38	2	2	0	0	1	1	0	1	2	5
MN0023	32	2	2	3	0	1	0	0	1	0	5
NA003	40	2	1	1	1	1	0	0	1	1	5
NA009	21	2	2	1	1	1	0	0	1	1	5
NA0028	35	2	1	0	0	1	1	1	1	1	5
NA0036	34	2	3	1	0	1	1	0	1	1	5
NB0012	30	2	1	1	1	1	1	0	1	0	5
NB0013	33	2	1	1	0	1	1	0	1	1	5
NB0017	56	1	2	1	1	1	0	0	0	2	5
NB0018	45	2	0	0	1	1	1	1	1	0	5
NB0021	40	2	2	1	2	1	0	0	1	0	5
NB0022	28	2	1	1	2	1	0	0	0	1	5
NY001	39	2	2	2	1	1	0	0	0	1	5
NY003	42	2	2	1	1	1	1	0	0	1	5
NY0013	34	2	1	1	1	1	1	0	1	0	5
NY0016	48	2	1	0	1	1	1	0	1	1	5
NY0024	34	2	2	1	1	2	1	0	0	0	5
PW008	28	2	2	0	0	1	1	1	1	1	5
PW0012	32	2	2	1	0	1	1	1	1	0	5
PW0032	30	2	2	1	1	1	0	0	1	1	5
SK007	32	1	2	0	3	1	0	0	1	0	5
SK0033	54	2	1	1	1	1	1	0	1	0	5
BN006	57	1	1	0	0	3	0	0	0	1	4
BN0026	25	2	1	1	1	1	0	0	1	0	4
BS008	28	1	3	0	1	1	1	0	1	0	4
BS019	39	2	2	0	0	1	0	0	2	1	4
BU002	39	1	3	0	0	0	0	0	2	2	4
BU005	72	1	3	0	1	0	0	0	0	3	4
BU0042	52	1	1	0	1	1	0	0	1	1	4
BU0059	64	1	2	1	1	1	0	0	1	0	4
KI003	22	2	2	1	1	1	0	1	0	0	4
KI0014	43	1	1	1	1	0	0	1	1	0	4
KI0015	49	2	1	0	0	1	0	1	1	1	4
KI0036	37	2	2	2	0	2	0	0	0	0	4
KI0038	32	2	2	2	0	2	0	0	0	0	4
KL0023	69	2	2	1	1	1	0	0	1	0	4
KWM0018	25	2	2	0	1	1	0	1	1	0	4
MB0018	45	2	1	1	1	1	1	0	0	0	4
MB0022	25	2	0	0	1	1	0	0	1	1	4
MQ003	52	1	2	2	1	1	0	0	0	0	4
MQ0012	32	2	1	1	1	1	0	0	0	1	4
MQ0016	38	2	2	0	0	1	0	0	2	1	4
MQ0020	43	1	2	1	0	1	0	0	1	1	4
MQ0028	47	2	2	2	0	2	0	0	0	0	4
NQ001	46	2	3	0	1	1	1	0	0	1	4
NQ004	33	1	2	0	0	0	2	0	2	0	4
NQ007	45	2	2	0	0	0	0	0	3	1	4
NQ0036	45	1	2	0	1	1	0	0	1	1	4
SS0024	53	1	1	1	1	1	1	0	0	0	4
KZ004	32	2	3	0	0	1	1	0	1	1	4
KZ009	20	1	1	1	1	1	0	0	0	1	4
KZ0012	47	2	1	1	1	1	0	0	1	0	4
KZ0015	30	2	1	1	0	1	0	1	0	1	4
KZ0020	50	1	1	1	1	1	0	0	0	1	4
KZ0028	22	2	3	1	0	0	0	0	3	0	4
BK0024	19	2	2	1	1	0	0	1	1	0	4
BK0027	32	2	1	1	1	1	0	0	1	0	4
BK0028	36	2	1	0	0	1	1	0	1	1	4
BK0029	23	2	2	1	0	0	1	1	0	1	4
KC004	35	2	1	0	0	1	1	0	1	1	4
KC0027	57	2	1	1	1	1	0	0	1	0	4
KC0032	60	2	2	3	0	1	0	0	0	0	4
KK008	40	2	1	0	2	1	1	0	0	0	4
KK0010	35	2	1	1	1	1	0	0	0	1	4
KK0029	28	2	2	0	0	1	1	0	1	1	4
KWE007	25	2	1	1	2	0	0	0	0	1	4
KWE0013	33	1	1	1	1	1	0	0	0	1	4
LK004	19	2	1	0	0	1	0	0	3	0	4
LK005	50	2	1	0	1	1	0	0	1	1	4
LK0017	48	1	2	3	0	1	0	0	0	0	4
LK0030	36	2	3	1	0	0	1	1	0	1	4
MK001	56	1	2	0	1	1	1	1	0	0	4
MK005	22	2	3	1	0	1	0	0	1	1	4
MK0011	39	2	1	1	1	1	0	0	1	0	4
MN002	30	1	3	0	2	2	0	0	0	0	4
MN007	26	1	3	0	0	0	2	0	2	0	4
NA0011	20	1	2	0	1	1	0	0	1	1	4
NA0015	18	1	2	1	0	0	1	0	1	1	4
NA0020	19	2	2	1	1	0	0	0	1	1	4
NA0029	35	2	2	1	1	1	0	0	1	0	4
NA0032	21	2	2	1	0	1	0	0	1	1	4
NA0037	36	2	2	1	0	1	0	0	1	1	4
NB003	25	2	1	1	1	1	0	0	1	0	4
NB005	30	2	1	1	1	1	0	0	1	0	4
NB0010	73	1	1	1	1	1	1	0	0	0	4
NB0011	25	2	2	1	1	1	1	0	0	0	4
NY0012	56	2	1	1	1	1	0	0	0	1	4
NY0020	28	2	2	0	0	0	1	1	1	1	4
PW002	42	2	1	0	0	1	1	1	0	1	4
PW005	22	1	1	0	0	0	2	2	0	0	4
PW006	58	1	2	1	0	0	1	2	0	0	4
PW0015	40	1	1	0	0	1	1	1	0	1	4
PW0026	66	2	1	0	0	1	0	1	1	1	4
PW0027	30	1	2	0	0	3	1	0	0	0	4
SK003	30	2	2	1	0	1	0	0	1	1	4
SK0021	46	1	1	0	2	2	0	0	0	0	4
BA006	34	2	3	1	0	1	1	0	0	0	3
BA0027	23	2	0	0	1	1	0	0	1	0	3
BN002	34	2	1	0	0	1	0	0	1	1	3
BN0022	29	2	1	0	0	1	0	0	1	1	3
BN0031	27	2	1	1	1	1	0	0	0	0	3
BN0033	60	2	1	1	1	0	0	0	0	1	3
BS002	36	2	2	0	3	0	0	0	0	0	3
BS003	24	2	2	0	0	1	1	0	1	0	3
BS025	24	1	3	0	0	0	0	0	1	2	3
BS026	58	2	0	0	0	1	1	0	0	1	3
BS029	35	2	3	1	0	0	0	0	1	1	3
BU007	24	2	3	0	0	1	0	0	1	1	3
BU009	70	1	1	0	1	0	0	0	1	1	3
BU0011	48	2	1	0	1	1	0	0	0	1	3
BU0012	24	1	3	1	0	1	0	0	0	1	3
BU0016	31	1	2	0	0	0	0	1	1	1	3
BU0043	52	2	1	0	1	1	0	0	0	1	3
BU0044	43	2	2	1	1	1	0	0	0	0	3
BU0048	68	1	3	0	0	1	0	0	1	1	3
BU0050	67	2	1	1	0	1	0	1	0	0	3
BU0052	28	2	1	0	0	1	0	1	1	0	3
BU0056	41	2	2	0	0	2	0	0	0	1	3
KI0033	51	2	2	1	1	0	0	0	1	0	3
KI0040	25	2	3	0	1	0	0	0	1	1	3
KL0011	54	2	2	2	0	0	0	0	0	1	3
KL0014	38	2	1	1	0	0	0	0	1	1	3
KL0021	27	2	1	1	0	0	0	0	1	1	3
KL0022	35	2	2	0	0	1	0	0	1	1	3
KWM001	38	1	2	1	0	1	0	0	1	0	3
KWM0022	56	2	2	0	0	0	1	0	2	0	3
KWM0028	23	2	1	1	1	1	0	0	0	0	3
KWM0033	41	2	2	0	0	2	0	0	0	1	3
MB0013	38	2	2	0	0	3	0	0	0	0	3
MQ006	34	1	2	1	0	0	0	0	2	0	3
MQ0023	35	1	3	1	0	1	0	0	1	0	3
MQ0031	28	2	3	2	0	0	0	0	0	1	3
MQ0035	34	2	2	1	0	1	0	0	0	1	3
NQ009	34	2	2	1	0	1	0	0	1	0	3
NQ0021	51	2	3	1	0	0	0	1	1	0	3
NQ0028	31	1	2	0	0	1	0	0	1	1	3
SS008	48	1	1	0	1	1	0	1	0	0	3
SS0023	31	1	2	0	0	0	0	0	0	3	3
SS0028	45	2	1	0	1	0	0	1	0	1	3
SS0033	42	1	2	0	0	1	0	0	2	0	3
KZ0017	40	2	1	0	0	1	0	0	1	1	3
KZ0019	46	2	1	0	1	1	0	0	1	0	3
KZ0033	37	2	2	1	0	1	1	0	0	0	3
BK001	21	2	2	0	0	1	0	0	1	1	3
BK007	30	2	2	1	0	1	0	0	1	0	3
BK0013	47	2	2	1	1	0	0	1	0	0	3
KC001	48	2	2	1	0	1	0	0	1	0	3
KC005	24	2	2	0	1	0	0	0	1	1	3
KC0019	22	1	2	1	0	1	1	0	0	0	3
KC0020	31	1	3	1	0	1	0	0	0	1	3
KC0025	32	1	2	0	0	1	0	0	1	1	3
KC0029	37	2	2	1	0	1	0	0	0	1	3
KK001	25	2	3	1	0	1	0	0	1	0	3
KK009	29	2	1	1	1	1	0	0	0	0	3
KK0020	20	2	1	0	0	1	1	0	1	0	3
KK0022	31	2	1	1	0	0	1	0	1	0	3
KK0031	35	1	2	1	0	1	0	0	0	1	3
KK0034	34	1	2	1	0	1	0	1	0	0	3
KWE0015	26	1	3	1	0	1	0	0	1	0	3
LK0014	41	2	1	1	0	0	1	0	1	0	3
MK0012	35	2	2	1	1	0	0	1	0	0	3
MK0014	32	2	2	1	0	0	1	0	1	0	3
MK0021	24	2	2	0	0	1	0	0	1	1	3
MN008	23	2	2	0	0	1	0	0	2	0	3
MN0016	39	1	1	1	1	0	0	0	1	0	3
MN0028	34	1	3	0	1	1	0	1	0	0	3
MN0032	28	2	3	0	0	0	0	0	1	2	3
NA001	40	2	2	0	0	1	0	0	1	1	3
NB006	30	2	1	0	0	1	0	0	1	1	3
NY005	60	2	2	1	1	1	0	0	0	0	3
NY0023	25	2	2	1	0	1	0	0	0	1	3
NY0038	25	2	3	0	2	0	0	0	0	1	3
PW009	56	2	2	0	0	1	0	0	0	2	3
PW0018	54	1	1	0	1	1	0	0	0	1	3
PW0020	48	1	1	0	0	1	0	1	0	1	3
PW0022	42	1	1	1	0	1	0	0	1	0	3
PW0024	48	1	2	0	2	0	0	1	0	0	3
PW0029	28	2	1	0	1	0	2	0	0	0	3
SK0023	36	1	1	1	0	1	0	0	0	1	3
SK0026	31	1	1	0	1	0	0	0	1	1	3
BA0031	35	2	2	0	0	0	0	0	1	1	2
BN004	34	2	2	1	0	0	0	0	1	0	2
BN0015	67	2	0	0	1	1	0	0	0	0	2
BN0017	65	2	2	0	0	0	0	0	1	1	2
BN0020	52	2	1	1	0	1	0	0	0	0	2
BN0027	69	1	0	0	0	1	0	0	1	0	2
BN0029	73	2	1	1	0	0	0	0	1	0	2
BN0030	59	1	1	0	0	1	0	0	1	0	2
BN0034	63	2	3	0	0	1	0	0	0	1	2
BN0035	58	2	1	1	1	0	0	0	0	0	2
BS001	58	2	0	0	0	1	0	0	1	0	2
BS032	23	1	3	1	0	1	0	0	0	0	2
BS035	38	1	2	1	0	1	0	0	0	0	2
BU006	56	2	3	0	1	0	0	0	0	1	2
BU008	24	1	2	1	0	0	0	0	1	0	2
BU0049	70	2	1	0	0	0	0	0	1	1	2
BU0055	48	1	3	0	1	0	0	0	1	0	2
BU0058	71	1	3	0	1	1	0	0	0	0	2
KI005	36	2	2	0	0	1	0	0	1	0	2
KI009	40	2	2	0	0	1	0	0	0	1	2
KI0011	26	1	1	0	0	1	0	0	0	1	2
KI0044	27	2	2	0	0	1	0	0	0	1	2
KL005	30	2	1	0	0	1	0	0	1	0	2
KL009	54	1	1	0	0	0	0	0	1	1	2
KL0013	40	2	1	0	0	0	0	0	1	1	2
KL0031	46	2	1	0	0	1	1	0	0	0	2
KL0035	57	2	1	0	0	1	1	0	0	0	2
KWM008	75	2	1	0	0	2	0	0	0	0	2
KWM0013	26	2	1	0	0	0	0	0	2	0	2
KWM0025	27	2	3	0	0	0	1	0	1	0	2
KWM0030	31	1	3	0	0	0	1	0	1	0	2
MB002	27	2	1	0	0	2	0	0	0	0	2
MB0016	30	2	2	1	0	1	0	0	0	0	2
MB0024	28	1	2	0	0	1	0	0	1	0	2
MQ005	29	2	3	0	0	2	0	0	0	0	2
MQ0013	22	2	2	0	0	0	0	0	1	1	2
MQ0019	23	1	2	0	0	0	0	0	1	1	2
MQ0022	23	2	2	0	0	1	0	0	1	0	2
MQ0024	34	2	3	1	0	1	0	0	0	0	2
MQ0030	26	1	3	1	0	1	0	0	0	0	2
MQ0033	29	1	3	1	0	0	0	0	0	1	2
NQ0012	50	2	1	0	0	1	0	0	0	1	2
NQ0018	40	2	1	0	0	1	0	0	0	1	2
NQ0037	21	2	3	1	0	0	0	0	0	1	2
SS002	48	2	1	1	0	0	0	0	1	0	2
SS0014	39	2	1	0	1	1	0	0	0	0	2
SS0026	50	2	1	0	0	1	0	0	1	0	2
KZ005	38	1	1	1	0	0	0	0	0	1	2
KZ0014	33	2	2	0	0	1	0	0	0	1	2
KZ0022	25	2	1	1	0	0	0	0	0	1	2
KZ0035	22	1	3	0	0	0	0	2	0	0	2
BK003	37	2	0	1	0	0	0	0	1	0	2
BK0010	22	1	1	0	0	1	0	0	0	1	2
BK0022	52	1	2	0	2	0	0	0	0	0	2
BK0023	22	2	1	1	0	0	0	0	0	1	2
BK0037	36	1	2	0	0	2	0	0	0	0	2
KC007	32	2	2	0	0	1	0	0	1	0	2
KC009	54	2	2	0	0	2	0	0	0	0	2
KC0013	28	2	2	1	0	0	0	0	1	0	2
KC0014	24	2	2	0	0	1	0	0	1	0	2
KC0023	29	2	1	0	0	1	0	0	1	0	2
KC0024	28	2	1	0	0	1	0	0	1	0	2
KC0041	29	1	3	1	0	1	0	0	0	0	2
KK0015	28	2	0	1	0	1	0	0	0	0	2
KK0016	43	2	1	1	0	0	0	0	1	0	2
KK0018	48	2	0	0	0	0	1	1	0	0	2
KK0021	23	2	2	0	0	1	0	0	1	0	2
KK0023	38	2	0	0	0	1	0	0	0	1	2
KK0028	35	1	3	0	0	0	0	0	1	1	2
KK0030	31	2	3	0	0	1	0	0	1	0	2
KWE001	26	1	1	0	0	1	0	0	0	1	2
KWE005	28	2	1	0	0	0	0	0	1	1	2
KWE008	39	1	2	0	0	0	0	0	2	0	2
KWE0010	60	2	1	1	0	1	0	0	0	0	2
KWE0019	40	2	1	1	0	0	0	0	1	0	2
LK007	47	2	1	1	0	1	0	0	0	0	2
LK008	44	2	2	1	0	0	0	1	0	0	2
LK0025	38	2	1	0	0	0	1	0	0	1	2
LK0037	38	1	1	1	0	0	0	0	0	1	2
MK0017	35	2	2	0	0	0	0	0	1	1	2
MN003	26	1	3	0	0	0	0	0	2	0	2
MN0018	45	2	1	1	0	1	0	0	0	0	2
MN0021	50	2	1	0	0	0	0	0	2	0	2
MN0026	44	1	2	0	0	0	0	0	1	1	2
MN0027	30	2	1	0	1	0	0	0	0	1	2
NA006	37	2	2	1	0	0	0	0	0	1	2
NB004	19	2	2	0	1	0	0	1	0	0	2
NB0016	44	1	1	1	1	0	0	0	0	0	2
NB0024	57	2	2	0	1	1	0	0	0	0	2
NB0027	25	2	1	1	1	0	0	0	0	0	2
NY0015	45	2	3	1	1	0	0	0	0	0	2
NY0035	56	2	2	0	0	1	0	0	1	0	2
SK0025	46	1	1	0	0	1	0	0	0	1	2
BA0013	36	2	0	0	0	0	0	0	1	0	1
BA0019	25	2	2	0	0	0	0	0	1	0	1
BA0035	35	2	2	0	0	0	0	0	1	0	1
BN001	36	1	3	0	0	1	0	0	0	0	1
BN005	78	2	1	0	0	1	0	0	0	0	1
BN009	38	2	1	0	0	1	0	0	0	0	1
BN0016	48	1	1	0	0	0	0	0	1	0	1
BN0021	54	2	3	0	0	1	0	0	0	0	1
BN0023	27	2	2	0	0	0	0	0	1	0	1
BS005	24	2	2	1	0	0	0	0	0	0	1
BS006	21	2	3	0	0	0	0	0	0	1	1
BS028	22	2	2	0	0	1	0	0	0	0	1
BS030	22	2	3	0	0	0	0	0	1	0	1
BU0010	55	1	3	0	0	0	0	0	1	0	1
BU0041	82	1	3	0	0	1	0	0	0	0	1
KI006	70	2	2	1	0	0	0	0	0	0	1
KI0046	27	1	2	0	0	0	1	0	0	0	1
KL006	63	1	3	1	0	0	0	0	0	0	1
KL0012	63	2	2	0	0	0	0	0	0	1	1
KL0017	50	2	1	0	0	1	0	0	0	0	1
KL0018	57	1	3	1	0	0	0	0	0	0	1
KL0019	60	2	1	0	0	0	0	0	0	1	1
KL0030	50	2	1	0	0	0	0	0	0	1	1
KL0032	27	2	2	0	0	1	0	0	0	0	1
KL0033	40	2	1	0	1	0	0	0	0	0	1
KL0034	44	2	1	0	0	0	0	0	0	1	1
KWM005	66	1	2	0	0	0	0	0	0	1	1
KWM009	22	1	3	0	1	0	0	0	0	0	1
KWM0011	26	2	2	0	0	1	0	0	0	0	1
KWM0012	25	2	2	0	0	0	0	0	1	0	1
KWM0024	52	1	1	0	0	1	0	0	0	0	1
KWM0026	64	2	1	0	0	0	1	0	0	0	1
KWM0029	58	2	2	0	0	0	0	0	0	1	1
MB005	36	1	1	0	0	0	0	1	0	0	1
MB007	21	2	2	0	0	0	0	0	0	1	1
MB0021	33	1	1	0	0	0	0	0	1	0	1
MB0043	28	1	3	0	0	1	0	0	0	0	1
MQ007	27	1	2	0	0	0	0	0	1	0	1
MQ008	32	1	2	0	0	0	0	0	0	1	1
MQ009	44	1	2	1	0	0	0	0	0	0	1
MQ0011	60	2	1	0	0	0	0	0	1	0	1
MQ0015	36	1	2	0	0	0	0	0	0	1	1
MQ0017	22	2	3	0	0	1	0	0	0	0	1
MQ0025	70	2	0	0	0	0	0	0	1	0	1
MQ0026	25	2	3	0	0	1	0	0	0	0	1
NQ005	23	2	2	0	0	1	0	0	0	0	1
NQ0017	42	2	1	0	0	1	0	0	0	0	1
NQ0030	28	2	2	0	0	1	0	0	0	0	1
NQ0038	46	1	3	0	0	0	0	0	0	1	1
SS001	39	2	1	0	0	1	0	0	0	0	1
SS005	48	2	1	0	0	0	0	0	1	0	1
SS0010	32	2	1	0	0	1	0	0	0	0	1
SS0012	45	2	0	0	1	0	0	0	0	0	1
SS0013	78	2	0	0	0	0	0	1	0	0	1
SS0016	45	2	1	1	0	0	0	0	0	0	1
SS0034	59	2	3	0	0	1	0	0	0	0	1
KZ0011	22	1	2	0	0	0	0	0	1	0	1
KZ0034	36	2	2	0	0	0	0	0	0	1	1
BK005	31	2	0	0	0	0	0	0	1	0	1
BK006	48	2	1	0	0	0	0	0	0	1	1
BK0011	30	2	1	0	0	1	0	0	0	0	1
KC0018	26	2	1	0	0	1	0	0	0	0	1
KK005	28	2	3	1	0	0	0	0	0	0	1
KK007	25	2	3	0	0	0	0	0	1	0	1
KK0014	38	2	1	0	0	1	0	0	0	0	1
KK0019	34	2	2	0	0	0	0	0	1	0	1
KWE003	45	1	1	0	0	0	1	0	0	0	1
KWE0011	33	2	2	0	0	0	0	0	1	0	1
KWE0016	35	1	2	0	0	0	0	0	0	1	1
KWE0018	26	1	2	0	0	0	0	0	0	1	1
KWE0022	60	2	1	0	0	1	0	0	0	0	1
KWE0028	46	1	1	0	0	0	0	1	0	0	1
KWE0033	50	2	2	0	0	1	0	0	0	0	1
LK0012	59	2	1	0	0	1	0	0	0	0	1
LK0013	55	1	3	0	0	1	0	0	0	0	1
LK0018	33	2	2	0	0	0	1	0	0	0	1
LK0021	32	2	1	0	0	0	0	0	1	0	1
LK0022	48	2	1	0	0	0	0	0	0	1	1
LK0027	40	1	3	1	0	0	0	0	0	0	1
LK0031	38	2	3	0	0	0	0	0	1	0	1
MK0016	28	2	2	0	0	1	0	0	0	0	1
MK0019	20	2	2	0	0	0	0	0	0	1	1
MK0023	24	2	2	0	0	1	0	0	0	0	1
MK0024	37	2	1	0	0	0	0	0	0	1	1
MN009	28	2	2	0	0	1	0	0	0	0	1
MN0014	25	2	1	0	0	1	0	0	0	0	1
MN0020	23	2	1	0	0	1	0	0	0	0	1
MN0025	37	2	2	0	0	0	0	0	1	0	1
MN0029	20	2	2	0	0	0	0	0	1	0	1
NA0018	20	1	2	0	0	0	0	0	1	0	1
NA0030	32	2	3	0	0	0	0	0	1	0	1
NB008	54	2	0	0	0	0	0	0	1	0	1
NB0031	30	1	2	0	0	1	0	0	0	0	1
NY004	46	2	2	0	0	0	0	0	0	1	1
NY0021	54	1	2	1	0	0	0	0	0	0	1
NY0033	49	2	1	0	0	0	0	0	0	1	1
PW0011	38	1	0	1	0	0	0	0	0	0	1
PW0013	26	1	3	0	0	1	0	0	0	0	1
PW0017	28	2	1	0	0	0	0	0	1	0	1
PW0023	45	2	2	0	0	0	0	0	0	1	1
PW0031	24	2	3	0	0	1	0	0	0	0	1
SK006	48	2	1	0	0	0	0	0	0	1	1
SK0016	22	2	2	0	0	1	0	0	0	0	1
SK0024	37	2	1	0	0	1	0	0	0	0	1
SK0031	35	2	2	0	0	0	0	0	0	1	1
BA004	31	2	2	0	0	0	0	0	0	0	0
BA0026	63	2	1	0	0	0	0	0	0	0	0
BA0028	36	2	2	0	0	0	0	0	0	0	0
BA0029	21	2	1	0	0	0	0	0	0	0	0
BA0030	26	2	2	0	0	0	0	0	0	0	0
BN008	58	2	2	0	0	0	0	0	0	0	0
BN0010	24	2	3	0	0	0	0	0	0	0	0
BN0011	59	1	3	0	0	0	0	0	0	0	0
BN0012	49	2	1	0	0	0	0	0	0	0	0
BN0014	63	2	1	0	0	0	0	0	0	0	0
BN0018	62	2	1	0	0	0	0	0	0	0	0
BN0024	77	2	0	0	0	0	0	0	0	0	0
BN0028	56	2	1	0	0	0	0	0	0	0	0
BN0032	36	2	1	0	0	0	0	0	0	0	0
BS009	30	1	2	0	0	0	0	0	0	0	0
BS014	19	2	2	0	0	0	0	0	0	0	0
BS015	54	1	2	0	0	0	0	0	0	0	0
BS027	35	2	3	0	0	0	0	0	0	0	0
BS034	38	2	1	0	0	0	0	0	0	0	0
KI007	45	2	2	0	0	0	0	0	0	0	0
KI0016	35	2	2	0	0	0	0	0	0	0	0
KI0018	69	2	2	0	0	0	0	0	0	0	0
KI0042	46	2	2	0	0	0	0	0	0	0	0
KL007	27	2	3	0	0	0	0	0	0	0	0
KL0024	44	2	3	0	0	0	0	0	0	0	0
KL0025	21	1	3	0	0	0	0	0	0	0	0
KL0026	30	1	1	0	0	0	0	0	0	0	0
KL0028	38	2	2	0	0	0	0	0	0	0	0
KL0029	66	2	1	0	0	0	0	0	0	0	0
KWM002	21	2	2	0	0	0	0	0	0	0	0
KWM003	22	2	1	0	0	0	0	0	0	0	0
KWM0017	34	2	1	0	0	0	0	0	0	0	0
KWM0019	47	2	1	0	0	0	0	0	0	0	0
KWM0027	32	2	1	0	0	0	0	0	0	0	0
KWM0034	58	2	2	0	0	0	0	0	0	0	0
KWM0035	22	2	1	0	0	0	0	0	0	0	0
MB006	65	2	0	0	0	0	0	0	0	0	0
MB0011	39	2	1	0	0	0	0	0	0	0	0
MB0014	32	2	2	0	0	0	0	0	0	0	0
MB0041	48	1	2	0	0	0	0	0	0	0	0
MB0044	26	1	2	0	0	0	0	0	0	0	0
MB0045	39	2	3	0	0	0	0	0	0	0	0
MQ001	67	2	1	0	0	0	0	0	0	0	0
MQ0021	28	1	2	0	0	0	0	0	0	0	0
NQ002	31	2	2	0	0	0	0	0	0	0	0
NQ0022	32	1	3	0	0	0	0	0	0	0	0
NQ0027	34	2	1	0	0	0	0	0	0	0	0
SS003	32	2	1	0	0	0	0	0	0	0	0
SS006	51	2	2	0	0	0	0	0	0	0	0
SS009	56	2	2	0	0	0	0	0	0	0	0
SS0015	31	2	2	0	0	0	0	0	0	0	0
SS0017	40	1	2	0	0	0	0	0	0	0	0
SS0018	20	2	1	0	0	0	0	0	0	0	0
SS0019	22	2	2	0	0	0	0	0	0	0	0
SS0020	53	2	1	0	0	0	0	0	0	0	0
SS0022	38	1	2	0	0	0	0	0	0	0	0
SS0027	19	1	2	0	0	0	0	0	0	0	0
SS0029	44	2	1	0	0	0	0	0	0	0	0
SS0031	34	1	2	0	0	0	0	0	0	0	0
SS0035	31	2	2	0	0	0	0	0	0	0	0
KZ001	24	2	2	0	0	0	0	0	0	0	0
KZ002	27	2	2	0	0	0	0	0	0	0	0
KZ003	64	2	2	0	0	0	0	0	0	0	0
KZ007	44	2	1	0	0	0	0	0	0	0	0
KZ0013	56	2	1	0	0	0	0	0	0	0	0
KZ0016	43	2	1	0	0	0	0	0	0	0	0
KZ0021	62	2	2	0	0	0	0	0	0	0	0
KZ0029	25	2	3	0	0	0	0	0	0	0	0
BK004	64	1	1	0	0	0	0	0	0	0	0
BK0014	56	2	2	0	0	0	0	0	0	0	0
BK0019	20	2	2	0	0	0	0	0	0	0	0
BK0036	27	2	3	0	0	0	0	0	0	0	0
KC002	33	1	1	0	0	0	0	0	0	0	0
KC0010	23	1	2	0	0	0	0	0	0	0	0
KC0012	31	2	2	0	0	0	0	0	0	0	0
KC0028	43	2	1	0	0	0	0	0	0	0	0
KC0033	38	1	2	0	0	0	0	0	0	0	0
KK003	60	2	3	0	0	0	0	0	0	0	0
KK004	36	2	1	0	0	0	0	0	0	0	0
KK006	58	1	2	0	0	0	0	0	0	0	0
KK0024	37	2	1	0	0	0	0	0	0	0	0
KK0026	30	2	3	0	0	0	0	0	0	0	0
KK0027	40	1	1	0	0	0	0	0	0	0	0
KK0033	38	1	2	0	0	0	0	0	0	0	0
KK0035	28	2	3	0	0	0	0	0	0	0	0
KWE004	25	1	1	0	0	0	0	0	0	0	0
KWE006	27	2	1	0	0	0	0	0	0	0	0
KWE009	47	2	2	0	0	0	0	0	0	0	0
KWE0012	73	1	1	0	0	0	0	0	0	0	0
KWE0014	28	2	2	0	0	0	0	0	0	0	0
KWE0017	23	1	2	0	0	0	0	0	0	0	0
KWE0020	68	1	2	0	0	0	0	0	0	0	0
KWE0023	40	1	3	0	0	0	0	0	0	0	0
KWE0024	24	2	2	0	0	0	0	0	0	0	0
KWE0025	53	1	1	0	0	0	0	0	0	0	0
KWE0027	52	1	1	0	0	0	0	0	0	0	0
KWE0029	40	2	1	0	0	0	0	0	0	0	0
KWE0030	38	2	1	0	0	0	0	0	0	0	0
KWE0031	25	1	2	0	0	0	0	0	0	0	0
LK001	45	2	1	0	0	0	0	0	0	0	0
LK002	46	1	2	0	0	0	0	0	0	0	0
LK006	28	2	1	0	0	0	0	0	0	0	0
LK009	34	2	2	0	0	0	0	0	0	0	0
LK0020	28	2	3	0	0	0	0	0	0	0	0
LK0026	33	1	3	0	0	0	0	0	0	0	0
LK0029	36	1	3	0	0	0	0	0	0	0	0
LK0032	50	2	2	0	0	0	0	0	0	0	0
LK0038	56	2	1	0	0	0	0	0	0	0	0
MK007	23	2	3	0	0	0	0	0	0	0	0
MK009	39	2	1	0	0	0	0	0	0	0	0
MK0018	42	2	1	0	0	0	0	0	0	0	0
MK0020	27	2	2	0	0	0	0	0	0	0	0
MK0022	25	2	2	0	0	0	0	0	0	0	0
MK0025	37	2	2	0	0	0	0	0	0	0	0
MK0026	43	2	2	0	0	0	0	0	0	0	0
MK0027	26	2	2	0	0	0	0	0	0	0	0
MK0032	48	2	2	0	0	0	0	0	0	0	0
MN0015	64	1	2	0	0	0	0	0	0	0	0
MN0019	41	2	1	0	0	0	0	0	0	0	0
MN0030	47	2	1	0	0	0	0	0	0	0	0
MN0033	27	2	2	0	0	0	0	0	0	0	0
MN0034	21	1	1	0	0	0	0	0	0	0	0
NA007	23	2	2	0	0	0	0	0	0	0	0
NA0022	32	1	2	0	0	0	0	0	0	0	0
NA0026	25	2	2	0	0	0	0	0	0	0	0
NA0039	56	2	2	0	0	0	0	0	0	0	0
NB002	40	2	2	0	0	0	0	0	0	0	0
NB0025	51	2	2	0	0	0	0	0	0	0	0
NB0026	34	2	3	0	0	0	0	0	0	0	0
NY0019	35	2	2	0	0	0	0	0	0	0	0
NY0031	28	2	1	0	0	0	0	0	0	0	0
PW004	36	2	3	0	0	0	0	0	0	0	0
SK001	39	2	1	0	0	0	0	0	0	0	0
SK004	40	2	1	0	0	0	0	0	0	0	0
SK0012	37	2	0	0	0	0	0	0	0	0	0
SK0014	54	2	1	0	0	0	0	0	0	0	0
SK0015	25	2	0	0	0	0	0	0	0	0	0
SK0017	31	2	1	0	0	0	0	0	0	0	0
SK0018	46	1	1	0	0	0	0	0	0	0	0
SK0020	43	1	1	0	0	0	0	0	0	0	0
SK0022	19	2	2	0	0	0	0	0	0	0	0
SK0027	26	2	1	0	0	0	0	0	0	0	0
SK0028	46	2	1	0	0	0	0	0	0	0	0
SK0032	42	1	1	0	0	0	0	0	0	0	0
SK0034	18	2	2	0	0	0	0	0	0	0	0
SK0035	20	2	2	0	0	0	0	0	0	0	0
											3479
											4.27396

## Sheet: GAD-7>10
ID	Age	Gender	Educ	GAD1	GAD2	GAD3	GAD4	GAD5	GAD6	GAD7	GADSc
KL008	40	2	2	3	3	3	3	3	3	3	21
NY0010	38	2	1	3	3	3	3	3	3	3	21
SK009	40	2	1	3	3	3	3	3	3	3	21
MB0046	21	2	2	3	3	3	3	2	3	3	20
KC0031	38	2	2	2	3	3	3	3	3	3	20
KL001	28	2	1	3	3	3	3	3	3	1	19
SS007	46	2	1	3	3	3	3	3	1	3	19
LK0019	39	2	2	3	3	3	1	3	3	3	19
MB001	35	2	1	3	3	3	3	0	3	3	18
NA0034	51	2	0	3	3	3	2	1	3	3	18
BS024	20	2	3	0	3	3	2	3	3	3	17
MB008	28	2	2	2	2	3	3	3	1	3	17
MB0019	22	2	1	0	3	3	2	3	3	3	17
MK003	26	2	3	3	3	3	3	3	1	1	17
NY0022	39	2	0	1	3	3	1	3	3	3	17
PW0014	25	1	2	3	2	3	1	2	3	3	17
BA0032	44	2	1	3	3	3	1	3	2	1	16
MB0020	29	1	1	3	3	3	3	3	1	0	16
BK0018	27	2	2	1	0	3	3	3	3	3	16
BK0030	26	1	1	1	2	2	3	3	3	2	16
KC0016	40	2	2	3	2	2	2	3	1	3	16
BA002	38	2	2	3	1	1	3	1	3	3	15
BU003	23	1	2	3	2	2	3	2	2	1	15
NQ0031	50	1	2	3	3	1	2	2	1	3	15
KWE0026	26	2	3	0	3	3	3	0	3	3	15
NB001	45	2	0	3	2	3	2	1	2	2	15
MB0023	29	2	2	3	2	3	2	1	1	2	14
MQ0034	34	1	3	3	3	3	1	2	1	1	14
BK002	44	1	2	2	1	3	3	3	1	1	14
NY0014	38	2	0	3	3	1	1	3	0	3	14
BA005	54	2	1	3	1	1	3	1	3	1	13
BA0011	52	1	2	3	3	2	0	2	1	2	13
KI0010	73	2	1	3	3	3	1	1	1	1	13
KI0023	19	1	2	2	2	1	3	0	3	2	13
MB004	37	1	2	3	3	1	3	0	3	0	13
MB0052	23	2	2	2	3	3	0	0	3	2	13
KC008	28	2	1	1	2	3	1	1	3	2	13
KC0042	23	1	2	1	3	3	1	2	3	0	13
MN0011	40	2	1	3	3	3	1	1	1	1	13
NA004	21	1	2	1	2	1	1	2	3	3	13
NY0025	20	2	1	2	2	2	2	2	1	2	13
SK0011	68	1	1	2	1	3	3	2	0	2	13
BA009	43	1	2	0	1	1	3	3	3	1	12
BA0018	30	2	2	2	1	2	1	2	3	1	12
BU0045	42	2	0	0	2	1	3	1	2	3	12
KL0020	18	2	2	1	3	1	3	0	3	1	12
NQ0013	29	2	2	3	1	2	1	3	1	1	12
NQ0014	20	2	2	2	3	0	1	3	1	2	12
KZ0010	27	2	2	3	3	3	0	1	1	1	12
BK0016	32	2	1	3	3	3	0	0	0	3	12
MN0035	34	1	3	2	3	3	1	2	0	1	12
NA008	20	1	2	1	1	1	1	3	2	3	12
NA0040	30	2	0	3	3	3	1	1	1	0	12
PW0035	37	2	3	2	1	1	2	2	1	3	12
SK008	27	2	2	3	2	2	2	2	1	0	12
BA008	35	2	2	3	1	3	1	1	1	1	11
BA0012	41	2	2	1	2	1	3	2	1	1	11
BA0024	25	2	2	1	1	1	2	1	2	3	11
BS011	23	1	2	2	1	1	2	3	1	1	11
BS023	25	1	2	3	2	1	0	1	3	1	11
MB0010	37	2	2	2	1	3	2	1	1	1	11
MB0042	34	2	3	3	1	1	1	1	1	3	11
MQ0018	50	2	1	2	2	2	2	1	2	0	11
KK0013	42	2	2	2	1	3	1	2	1	1	11
LK0028	22	2	2	1	3	1	0	0	3	3	11
MK002	23	2	3	3	0	3	1	1	2	1	11
MK006	26	2	1	1	2	2	2	0	2	2	11
NA0042-2	68	1	2	0	3	3	1	1	1	2	11
NB0014	42	2	1	2	2	2	2	1	1	1	11
PW003	27	1	3	1	1	3	1	1	1	3	11
PW0025	21	2	2	0	3	3	1	1	1	2	11
PW0033	20	2	2	1	2	3	1	1	1	2	11
BA003	28	2	3	1	1	3	1	0	3	1	10
BA0017	48	1	2	1	1	1	2	1	1	3	10
BA0025	28	2	1	0	1	3	3	1	1	1	10
BN003	58	2	2	3	0	3	1	1	0	2	10
BS017	25	2	3	1	2	2	1	0	1	3	10
BS021	22	2	2	1	2	2	1	2	1	1	10
BU0047	42	1	2	1	1	3	3	1	1	0	10
KL0016	33	2	2	2	2	2	2	2	0	0	10
KWM0014	49	2	2	1	2	2	2	1	1	1	10
KWM0015	63	2	0	2	2	3	0	0	3	0	10
MQ0029	68	2	3	3	1	1	1	1	3	0	10
NQ0032	21	2	3	0	2	2	0	2	2	2	10
SS0032	31	2	1	2	1	0	0	3	2	2	10
BK0034	32	2	3	0	2	2	0	2	2	2	10
KC003	39	1	1	1	1	1	3	1	1	2	10
MK0035	20	2	1	2	2	1	2	2	1	0	10
MN005	21	2	2	0	1	3	2	3	1	0	10
NB0019	50	2	1	2	1	3	2	1	0	1	10
NY0018	36	2	2	1	1	3	0	1	3	1	10
NY0034	42	2	3	2	2	2	1	1	1	1	10
SK0030	70	2	1	3	3	1	1	0	0	2	10
Total											1218
Mean											13.0968

## Sheet: PTSD-SC
ID	Age	Gender	Educ	PTSDQn1	PTSDQn2	PTSDQn3	PTSDQn4	PTSDQn5	PTSDQn6	PTSD Sc
BA0025	28	2	1	1	1	1	1	1	1	6
BN006	57	1	1	1	1	1	1	1	1	6
BS011	23	1	2	1	1	1	1	1	1	6
BS023	25	1	2	1	1	1	1	1	1	6
BS031	22	2	2	1	1	1	1	1	1	6
BU003	23	1	2	1	1	1	1	1	1	6
BU004	56	2	3	1	1	1	1	1	1	6
BU0014	31	1	3	1	1	1	1	1	1	6
BU0042	52	1	1	1	1	1	1	1	1	6
BU0050	67	2	1	1	1	1	1	1	1	6
BU0059	64	1	2	1	1	1	1	1	1	6
KI004	32	2	2	1	1	1	1	1	1	6
KL003	31	1	1	1	1	1	1	1	1	6
KL008	40	2	2	1	1	1	1	1	1	6
KL009	54	1	1	1	1	1	1	1	1	6
KL0015	38	2	1	1	1	1	1	1	1	6
KL0017	50	2	1	1	1	1	1	1	1	6
KL0031	46	2	1	1	1	1	1	1	1	6
KWM0014	49	2	2	1	1	1	1	1	1	6
KWM0017	34	2	1	1	1	1	1	1	1	6
KWM0031	46	2	2	1	1	1	1	1	1	6
KWM0032	72	2	2	1	1	1	1	1	1	6
MB0019	22	2	1	1	1	1	1	1	1	6
NQ008	43	2	2	1	1	1	1	1	1	6
NQ0011	30	2	3	1	1	1	1	1	1	6
NQ0013	29	2	2	1	1	1	1	1	1	6
NQ0021	51	2	3	1	1	1	1	1	1	6
NQ0037	21	2	3	1	1	1	1	1	1	6
NQ0038	46	1	3	1	1	1	1	1	1	6
KZ006	35	2	2	1	1	1	1	1	1	6
KZ008	26	2	2	1	1	1	1	1	1	6
KZ0015	30	2	1	1	1	1	1	1	1	6
KZ0016	43	2	1	1	1	1	1	1	1	6
KZ0023	30	2	1	1	1	1	1	1	1	6
BK0020	40	1	2	1	1	1	1	1	1	6
BK0030	26	1	1	1	1	1	1	1	1	6
KC002	33	1	1	1	1	1	1	1	1	6
KC003	39	1	1	1	1	1	1	1	1	6
KC005	24	2	2	1	1	1	1	1	1	6
KC0015	35	1	3	1	1	1	1	1	1	6
KC0016	40	2	2	1	1	1	1	1	1	6
KC0031	38	2	2	1	1	1	1	1	1	6
KK002	32	2	1	1	1	1	1	1	1	6
KK009	29	2	1	1	1	1	1	1	1	6
KWE0021	58	2	0	1	1	1	1	1	1	6
LK0019	39	2	2	1	1	1	1	1	1	6
MK0029	48	2	2	1	1	1	1	1	1	6
MK0034	34	1	3	1	1	1	1	1	1	6
MN004	38	1	3	1	1	1	1	1	1	6
MN007	26	1	3	1	1	1	1	1	1	6
MN0018	45	2	1	1	1	1	1	1	1	6
MN0027	30	2	1	1	1	1	1	1	1	6
MN0029	20	2	2	1	1	1	1	1	1	6
MN0035	34	1	3	1	1	1	1	1	1	6
NA0011	20	1	2	1	1	1	1	1	1	6
NA0012	35	2	0	1	1	1	1	1	1	6
NA0019	26	2	2	1	1	1	1	1	1	6
NA0025	37	2	1	1	1	1	1	1	1	6
NA0027	38	2	1	1	1	1	1	1	1	6
NA0028	35	2	1	1	1	1	1	1	1	6
NA0035	20	2	2	1	1	1	1	1	1	6
NB0019	50	2	1	1	1	1	1	1	1	6
NB0021	40	2	2	1	1	1	1	1	1	6
NB0022	28	2	1	1	1	1	1	1	1	6
NY0017	58	2	3	1	1	1	1	1	1	6
PW003	27	1	3	1	1	1	1	1	1	6
PW009	56	2	2	1	1	1	1	1	1	6
PW0018	54	1	1	1	1	1	1	1	1	6
PW0034	32	2	1	1	1	1	1	1	1	6
SK0012	37	2	0	1	1	1	1	1	1	6
BA005	54	2	1	1	1	1	1	1	0	5
BA0011	52	1	2	1	1	1	0	1	1	5
BA0018	30	2	2	1	1	1	1	1	0	5
BA0022	70	2	2	1	1	1	1	1	0	5
BA0023	49	2	2	1	1	1	1	1	0	5
BN003	58	2	2	1	1	1	1	1	0	5
BN0013	26	1	2	1	1	1	0	1	1	5
BN0016	48	1	1	1	1	1	1	1	0	5
BN0022	29	2	1	1	1	1	0	1	1	5
BN0027	69	1	0	1	1	1	1	1	0	5
BS002	36	2	2	1	1	1	1	1	0	5
BS021	22	2	2	1	1	1	1	0	1	5
BU006	56	2	3	1	1	1	1	1	0	5
BU0045	42	2	0	1	1	1	1	1	0	5
BU0057	43	2	1	1	1	1	0	1	1	5
KI002	28	2	2	1	1	1	1	1	0	5
KI0010	73	2	1	1	1	1	1	1	0	5
KI0044	27	2	2	1	1	1	1	1	0	5
KI0045	29	1	3	1	1	1	1	0	1	5
KL001	28	2	1	1	1	1	1	1	0	5
KL005	30	2	1	1	1	1	1	1	0	5
KL0016	33	2	2	1	1	1	1	1	0	5
KL0030	50	2	1	1	1	1	0	1	1	5
KWM007	23	2	2	1	0	1	1	1	1	5
KWM0021	23	2	2	1	1	1	1	1	0	5
KWM0023	38	2	2	1	1	1	0	1	1	5
KWM0026	64	2	1	1	1	1	1	1	0	5
KWM0033	41	2	2	1	1	1	1	1	0	5
MQ002	27	2	2	1	1	1	1	1	0	5
MQ0027	24	2	2	1	1	1	1	1	0	5
NQ0025	21	2	3	1	1	1	1	0	1	5
NQ0034	31	2	2	1	1	0	1	1	1	5
NQ0036	45	1	2	1	1	1	1	0	1	5
SS0028	45	2	1	1	1	1	1	0	1	5
KZ004	32	2	3	1	1	1	1	1	0	5
KZ0010	27	2	2	1	1	1	1	1	0	5
KZ0011	22	1	2	1	1	1	1	0	1	5
KZ0026	28	1	2	1	1	1	1	1	1	5
KZ0035	22	1	3	1	1	1	1	1	0	5
BK002	44	1	2	1	1	1	0	1	1	5
BK0018	27	2	2	1	1	1	1	0	1	5
BK0024	19	2	2	1	1	1	0	1	1	5
KC004	35	2	1	1	1	1	1	1	0	5
KC0030	26	1	2	1	1	1	0	1	1	5
KC0042	23	1	2	1	1	0	1	1	1	5
KK008	40	2	1	1	1	1	1	0	1	5
KK0010	35	2	1	1	1	1	1	0	1	5
KK0013	42	2	2	1	0	1	1	1	1	5
KK0015	28	2	0	1	0	1	1	1	1	5
KWE0019	40	2	1	1	1	1	1	0	1	5
LK0014	41	2	1	1	1	1	0	1	1	5
LK0015	40	2	0	1	1	1	1	1	0	5
LK0030	36	2	3	1	1	1	1	0	1	5
MK0013	38	2	2	1	1	0	1	1	1	5
MK0015	25	1	2	1	1	1	0	1	1	5
MK0030	48	2	2	1	1	1	1	1	0	5
MN0011	40	2	1	1	1	1	1	1	0	5
MN0016	39	1	1	1	1	1	1	0	1	5
MN0020	23	2	1	1	1	1	1	0	1	5
MN0024	65	1	1	1	1	1	1	1	0	5
MN0032	28	2	3	1	1	1	1	0	1	5
NA004	21	1	2	1	1	0	1	1	1	5
NA0032	21	2	2	1	1	1	1	1	0	5
NA0036	34	2	3	1	1	1	1	0	1	5
NB0011	25	2	2	1	1	1	1	0	1	5
NB0013	33	2	1	1	1	1	0	1	1	5
NB0014	42	2	1	1	1	1	1	0	1	5
NB0023	47	2	1	1	1	1	1	0	1	5
NB0027	25	2	1	1	1	1	1	0	1	5
NB0029	20	2	1	1	1	1	1	0	1	5
NB0032	30	2	2	1	1	1	1	0	1	5
NY0011	43	2	3	1	1	1	1	1	0	5
NY0021	54	1	2	1	1	1	1	0	1	5
NY0022	39	2	0	1	1	1	1	1	0	5
NY0023	25	2	2	1	1	1	1	0	1	5
NY0024	34	2	2	1	1	1	1	0	1	5
NY0026	78	2	1	1	1	1	1	1	0	5
NY0027	36	2	1	1	1	1	1	0	1	5
NY0033	49	2	1	1	1	1	1	0	1	5
NY0035	56	2	2	1	1	1	1	0	1	5
PW0014	25	1	2	1	1	0	1	1	1	5
PW0015	40	1	1	1	1	1	1	0	1	5
PW0016	52	1	2	1	1	1	1	0	1	5
PW0021	45	2	1	1	1	1	1	0	1	5
SK0029	37	2	2	1	1	1	1	0	1	5
SK0030	70	2	1	1	1	1	1	1	0	5
BA007	39	1	3	1	1	1	0	0	1	4
BA009	43	1	2	1	1	1	0	0	1	4
BA0012	41	2	2	1	1	1	1	0	0	4
BA0014	48	2	1	1	1	1	0	0	1	4
BN0011	59	1	3	1	1	1	0	0	1	4
BN0015	67	2	0	1	1	1	0	0	1	4
BS001	58	2	0	1	1	1	0	1	0	4
BS010	23	2	2	1	1	0	0	1	1	4
BS020	45	2	1	1	1	1	1	0	0	4
BS027	35	2	3	1	1	1	0	0	1	4
BS035	38	1	2	1	1	1	0	0	1	4
BU008	24	1	2	1	0	1	0	1	1	4
BU0010	55	1	3	1	0	1	1	1	0	4
BU0012	24	1	3	1	0	1	1	0	1	4
BU0016	31	1	2	1	1	1	1	0	0	4
BU0048	68	1	3	1	0	0	1	1	1	4
BU0054	29	2	3	1	0	1	1	0	1	4
BU0055	48	1	3	1	0	1	1	1	0	4
KI008	69	2	1	1	1	1	1	0	0	4
KI0011	26	1	1	1	1	1	1	0	0	4
KI0014	43	1	1	1	1	1	1	0	0	4
KI0015	49	2	1	1	1	1	1	0	0	4
KI0019	38	2	0	1	1	1	1	0	0	4
KI0024	36	2	2	1	1	1	1	0	0	4
KI0027	24	1	2	1	0	1	0	1	1	4
KI0036	37	2	2	1	1	1	1	0	0	4
KI0037	25	2	2	1	1	1	1	0	0	4
KL0020	18	2	2	1	1	1	1	0	0	4
KL0032	27	2	2	1	0	1	1	0	1	4
KWM004	39	2	1	1	0	1	1	1	0	4
KWM0010	23	1	2	1	0	1	1	0	1	4
KWM0035	22	2	1	1	1	1	1	0	0	4
MB0046	21	2	2	1	1	1	1	0	0	4
MQ009	44	1	2	1	1	1	1	0	0	4
MQ0028	47	2	2	1	0	1	0	1	1	4
NQ0039	45	2	2	1	1	1	1	0	0	4
SS003	32	2	1	1	1	1	1	0	0	4
SS004	35	2	1	1	1	1	1	0	0	4
SS0011	68	1	1	1	0	1	1	0	1	4
SS0015	31	2	2	1	1	1	0	1	0	4
SS0026	50	2	1	1	1	1	0	0	1	4
SS0029	44	2	1	1	1	1	0	0	1	4
KZ0012	47	2	1	1	0	1	1	0	1	4
KZ0019	46	2	1	1	1	1	0	1	0	4
KZ0028	22	2	3	1	1	1	0	1	0	4
BK005	31	2	0	1	1	1	0	0	1	4
BK0017	31	2	2	1	1	1	0	0	1	4
BK0021	42	2	1	1	0	0	1	1	1	4
BK0029	23	2	2	1	1	1	1	0	0	4
BK0031	35	2	3	1	1	1	0	0	1	4
BK0035	25	1	2	1	1	0	1	0	1	4
BK0038	24	2	2	1	0	1	1	0	1	4
KC0017	23	1	2	1	1	1	0	0	1	4
KC0018	26	2	1	1	1	1	0	1	0	4
KC0019	22	1	2	1	1	1	1	0	0	4
KC0020	31	1	3	1	1	1	0	1	0	4
KC0021	29	2	3	1	1	1	1	0	0	4
KC0022	60	2	0	1	1	1	1	0	0	4
KC0025	32	1	2	1	1	1	0	0	1	4
KC0029	37	2	2	1	0	1	0	1	1	4
KK0011	75	2	0	1	1	1	1	0	0	4
KWE008	39	1	2	1	1	1	0	1	0	4
KWE0013	33	1	1	1	1	1	0	0	1	4
KWE0018	26	1	2	1	1	0	1	1	0	4
KWE0027	52	1	1	1	1	1	1	0	0	4
LK001	45	2	1	1	1	1	0	0	1	4
LK005	50	2	1	1	1	1	0	0	1	4
LK0016	52	2	2	1	1	1	0	1	0	4
LK0023	53	2	1	1	0	1	1	1	0	4
LK0025	38	2	1	1	1	1	0	1	0	4
LK0031	38	2	3	1	1	1	0	0	1	4
MK003	26	2	3	1	1	1	0	1	0	4
MK006	26	2	1	1	0	1	0	1	1	4
MK009	39	2	1	1	1	1	1	0	0	4
MK0033	55	1	3	1	0	0	1	1	1	4
MN001	24	1	2	1	1	1	0	1	0	4
MN002	30	1	3	1	1	0	0	1	1	4
MN009	28	2	2	1	1	0	1	0	1	4
MN0026	44	1	2	1	0	1	0	1	1	4
NA005	18	1	2	1	1	0	1	0	1	4
NA008	20	1	2	1	0	1	1	1	0	4
NA009	21	2	2	1	1	0	1	1	0	4
NA0017	32	2	2	1	0	1	1	0	1	4
NA0020	19	2	2	1	0	1	1	1	0	4
NA0040	30	2	0	1	0	1	1	1	0	4
NA0042-2	68	1	2	1	1	0	1	1	0	4
NB001	45	2	0	1	1	1	0	0	1	4
NB0016	44	1	1	1	1	1	1	0	0	4
NB0030	40	1	2	1	1	1	1	0	0	4
NB0031	30	1	2	1	1	1	1	0	0	4
NY001	39	2	2	1	0	1	1	0	1	4
NY002	53	1	2	1	1	1	0	0	1	4
NY007	38	2	2	1	1	1	1	0	0	4
NY0013	34	2	1	1	1	1	1	0	0	4
NY0018	36	2	2	1	1	1	1	0	0	4
NY0020	28	2	2	1	1	1	1	0	0	4
NY0025	20	2	1	1	0	1	1	0	1	4
NY0029	47	2	2	1	1	1	1	0	0	4
NY0030	26	2	2	1	1	1	1	0	0	4
PW001	26	2	2	1	1	1	1	0	0	4
PW0012	32	2	2	1	1	1	1	0	0	4
PW0013	26	1	3	1	1	1	0	0	1	4
PW0025	21	2	2	1	1	0	1	1	0	4
SK0011	68	1	1	1	1	1	0	0	1	4
SK0016	22	2	2	1	1	1	0	1	0	4
SK0022	19	2	2	1	1	1	1	0	0	4
SK0026	31	1	1	1	1	1	1	0	0	4
BA003	28	2	3	1	0	1	1	0	0	3
BA006	34	2	3	1	0	1	1	0	0	3
BA0015	32	2	2	1	1	1	0	0	0	3
BA0016	62	1	2	1	0	1	0	0	1	3
BU005	72	1	3	1	0	1	1	0	0	3
BU009	70	1	1	1	0	1	1	0	0	3
BU0052	28	2	1	1	0	1	1	0	0	3
BU0056	41	2	2	1	1	1	0	0	0	3
BU0058	71	1	3	1	1	0	0	0	1	3
KI009	40	2	2	1	1	1	0	0	0	3
KI0016	35	2	2	1	0	1	1	0	0	3
KI0017	34	2	2	1	0	1	1	0	0	3
KI0033	51	2	2	1	1	1	0	0	0	3
KL002	49	2	0	1	0	1	0	0	1	3
KL006	63	1	3	1	0	0	0	1	1	3
KL0018	57	1	3	1	0	1	1	0	0	3
KL0019	60	2	1	1	0	1	0	0	1	3
KL0029	66	2	1	1	1	1	0	0	0	3
KWM001	38	1	2	1	1	1	0	0	0	3
KWM002	21	2	2	1	1	1	0	0	0	3
KWM0015	63	2	0	1	0	1	1	0	0	3
KWM0020	25	1	1	1	0	1	0	0	1	3
KWM0022	56	2	2	1	1	1	0	0	0	3
KWM0030	31	1	3	1	1	1	0	0	0	3
MQ006	34	1	2	1	0	1	1	0	0	3
MQ0014	61	2	1	1	1	0	1	0	0	3
MQ0017	22	2	3	1	1	1	0	0	0	3
MQ0031	28	2	3	1	1	1	0	0	0	3
MQ0033	29	1	3	1	1	1	0	0	0	3
MQ0035	34	2	2	1	0	1	1	0	0	3
SS002	48	2	1	1	0	1	1	0	0	3
SS0020	53	2	1	1	1	1	0	0	0	3
SS0030	40	1	0	1	1	1	0	0	0	3
SS0034	59	2	3	1	0	1	0	0	1	3
KZ002	27	2	2	1	1	1	0	0	0	3
KZ009	20	1	1	1	1	0	1	0	0	3
KZ0022	25	2	1	1	0	1	1	0	0	3
BK009	23	2	0	1	1	1	0	0	0	3
KC006	34	2	1	1	1	0	1	0	0	3
KC008	28	2	1	1	1	1	0	0	0	3
KC0012	31	2	2	1	1	1	0	0	0	3
KC0013	28	2	2	1	0	1	0	1	0	3
KC0014	24	2	2	1	1	1	0	0	0	3
KK0025	58	2	0	1	1	1	0	0	0	3
KK0028	35	1	3	1	1	1	0	0	0	3
KWE005	28	2	1	1	1	1	0	0	0	3
KWE0010	60	2	1	1	0	1	1	0	0	3
LK007	47	2	1	1	0	1	0	0	1	3
LK0036	64	2	2	1	1	1	0	0	0	3
MK001	56	1	2	1	1	0	0	0	1	3
MK004	47	2	2	1	1	1	0	0	0	3
MK008	21	2	2	1	1	1	0	0	0	3
MK0021	24	2	2	1	1	1	0	0	0	3
NB004	19	2	2	1	1	1	0	0	0	3
NB007	35	2	1	1	1	1	0	0	0	3
NB009	37	1	2	1	1	0	0	0	1	3
NB0026	34	2	3	1	0	1	1	0	0	3
NB0028	30	2	2	1	1	1	0	0	0	3
NY004	46	2	2	1	0	1	1	0	0	3
NY009	24	2	2	1	0	0	0	1	1	3
NY0010	38	2	1	1	0	1	1	0	0	3
NY0016	48	2	1	1	0	1	1	0	0	3
NY0028	35	2	1	1	0	1	1	0	0	3
PW002	42	2	1	1	1	1	0	0	0	3
PW0020	48	1	1	1	0	1	1	0	0	3
PW0026	66	2	1	1	1	0	1	0	0	3
SK001	39	2	1	1	0	1	0	0	1	3
SK003	30	2	2	1	1	1	0	0	0	3
SK007	32	1	2	1	1	1	0	0	0	3
SK0013	53	1	1	1	0	1	1	0	0	3
SK0015	25	2	0	1	1	1	0	0	0	3
SK0019	42	2	2	1	1	1	0	0	0	3
SK0021	46	1	1	1	0	1	1	0	0	3
SK0023	36	1	1	1	1	1	0	0	0	3
SK0024	37	2	1	1	0	1	0	0	1	3
BA001	61	1	2	1	0	0	0	0	1	2
BA0010	42	1	2	1	0	1	0	0	0	2
BA0033	44	2	2	1	0	1	0	0	0	2
BN005	78	2	1	1	0	1	0	0	0	2
BN0028	56	2	1	1	0	1	0	0	0	2
BN0029	73	2	1	1	0	1	0	0	0	2
BS005	24	2	2	1	0	1	0	0	0	2
BS009	30	1	2	1	0	1	0	0	0	2
BU001	41	1	3	1	0	1	0	0	0	2
BU002	39	1	3	1	0	0	0	1	0	2
BU0011	48	2	1	1	0	0	1	0	0	2
KI0018	69	2	2	1	0	1	0	0	0	2
KI0021	28	2	3	1	0	0	1	0	0	2
KI0023	19	1	2	1	0	1	0	0	0	2
KL004	34	2	0	1	0	1	0	0	0	2
KL0026	30	1	1	1	0	0	1	0	0	2
KWM0019	47	2	1	1	0	0	1	0	0	2
KWM0027	32	2	1	1	0	0	0	0	1	2
KWM0028	23	2	1	1	1	0	0	0	0	2
KWM0029	58	2	2	1	0	1	0	0	0	2
MQ0012	32	2	1	1	0	1	0	0	0	2
MQ0013	22	2	2	1	0	1	0	0	0	2
MQ0018	50	2	1	1	1	0	0	0	0	2
MQ0020	43	1	2	1	0	1	0	0	0	2
NQ0017	42	2	1	1	1	0	0	0	0	2
NQ0022	32	1	3	1	0	0	0	0	1	2
NQ0026	45	2	1	1	0	0	0	0	1	2
SS0018	20	2	1	1	0	1	0	0	0	2
SS0022	38	1	2	1	0	1	0	0	0	2
SS0023	31	1	2	1	0	1	0	0	0	2
KZ005	38	1	1	1	0	1	0	0	0	2
KZ0021	62	2	2	1	0	1	0	0	0	2
BK0013	47	2	2	1	0	1	0	0	0	2
KC0033	38	1	2	1	0	0	1	0	0	2
KK0014	38	2	1	1	0	0	1	0	0	2
KK0018	48	2	0	1	0	1	0	0	0	2
KWE007	25	2	1	1	0	1	0	0	0	2
KWE0031	25	1	2	1	0	1	0	0	0	2
LK004	19	2	1	1	0	0	0	0	1	2
LK0013	55	1	3	1	0	1	0	0	0	2
LK0032	50	2	2	1	0	0	0	0	1	2
MK0024	37	2	1	1	0	1	0	0	0	2
MN0021	50	2	1	1	0	0	0	0	1	2
MN0028	34	1	3	1	1	0	0	0	0	2
NA0014	30	1	2	1	1	0	0	0	0	2
NA0030	32	2	3	1	0	1	0	0	0	2
NB003	25	2	1	1	0	0	1	0	0	2
NB0012	30	2	1	1	0	0	0	0	1	2
NB0020	19	2	2	1	0	1	0	0	0	2
NY008	54	2	2	1	0	1	0	0	0	2
NY0012	56	2	1	1	0	1	0	0	0	2
NY0031	28	2	1	1	0	0	0	0	1	2
PW005	22	1	1	1	0	1	0	0	0	2
PW0011	38	1	0	1	1	0	0	0	0	2
PW0022	42	1	1	1	0	1	0	0	0	2
PW0028	32	1	3	1	0	0	0	0	1	2
SK008	27	2	2	1	0	1	0	0	0	2
SK0017	31	2	1	1	0	1	0	0	0	2
SK0025	46	1	1	1	0	1	0	0	0	2
BA0020	25	1	3	1	0	0	0	0	0	1
BU0049	70	2	1	1	0	0	0	0	0	1
KI0039	44	2	2	1	0	0	0	0	0	1
KWM0024	52	1	1	1	0	0	0	0	0	1
KWM0025	27	2	3	1	0	0	0	0	0	1
MB007	21	2	2	1	0	0	0	0	0	1
MQ0022	23	2	2	1	0	0	0	0	0	1
KZ0013	56	2	1	1	0	0	0	0	0	1
KZ0033	37	2	2	1	0	0	0	0	0	1
BK004	64	1	1	1	0	0	0	0	0	1
KK0023	38	2	0	1	0	0	0	0	0	1
KWE0015	26	1	3	1	0	0	0	0	0	1
LK0029	36	1	3	1	0	0	0	0	0	1
LK0038	56	2	1	1	0	0	0	0	0	1
MK0023	24	2	2	1	0	0	0	0	0	1
MK0025	37	2	2	1	0	0	0	0	0	1
NB008	54	2	0	1	0	0	0	0	0	1
NB0017	56	1	2	1	0	0	0	0	0	1
NB0025	51	2	2	1	0	0	0	0	0	1
NY0015	45	2	3	1	0	0	0	0	0	1
PW0024	48	1	2	1	0	0	0	0	0	1
BA002	38	2	2	0						0
BA004	31	2	2	0						0
BA008	35	2	2	0						0
BA0013	36	2	0	0						0
BA0017	48	1	2	0						0
BA0019	25	2	2	0						0
BA0021	53	2	1	0						0
BA0024	25	2	2	0						0
BA0026	63	2	1	0						0
BA0027	23	2	0	0						0
BA0028	36	2	2	0						0
BA0029	21	2	1	0						0
BA0030	26	2	2	0						0
BA0031	35	2	2	0						0
BA0032	44	2	1	0						0
BA0034	33	1	2	0						0
BA0035	35	2	2	0						0
BN001	36	1	3	0						0
BN002	34	2	1	0						0
BN004	34	2	2	0						0
BN007	34	1	1	0						0
BN008	58	2	2	0						0
BN009	38	2	1	0						0
BN0010	24	2	3	0						0
BN0012	49	2	1	0						0
BN0014	63	2	1	0						0
BN0017	65	2	2	0						0
BN0018	62	2	1	0						0
BN0019	19	2	1	0						0
BN0020	52	2	1	0						0
BN0021	54	2	3	0						0
BN0023	27	2	2	0						0
BN0024	77	2	0	0						0
BN0025	48	2	1	0						0
BN0026	25	2	1	0						0
BN0030	59	1	1	0						0
BN0031	27	2	1	0						0
BN0032	36	2	1	0						0
BN0033	60	2	1	0						0
BN0034	63	2	3	0						0
BN0035	58	2	1	0						0
BS003	24	2	2	0						0
BS006	21	2	3	0						0
BS008	28	1	3	0						0
BS012	20	2	2	0						0
BS013	40	1	3	0						0
BS014	19	2	2	0						0
BS015	54	1	2	0						0
BS016	21	2	3	0						0
BS017	25	2	3	0						0
BS018	40	2	1	0						0
BS019	39	2	2	0						0
BS022	60	2	2	0						0
BS024	20	2	3	0						0
BS025	24	1	3	0						0
BS026	58	2	0	0						0
BS028	22	2	2	0						0
BS029	35	2	3	0						0
BS030	22	2	3	0						0
BS032	23	1	3	0						0
BS033	32	2	1	0						0
BS034	38	2	1	0						0
BS0036	24	1	2	0						0
BU007	24	2	3	0						0
BU0028	45	2	3	0						0
BU0030	39	2	2	0						0
BU0041	82	1	3	0						0
BU0043	52	2	1	0						0
BU0044	43	2	2	0						0
BU0047	42	1	2	0						0
BU0053	52	2	1	0						0
KI001	58	2	1	0						0
KI003	22	2	2	0						0
KI005	36	2	2	0						0
KI006	70	2	2	0						0
KI007	45	2	2	0						0
KI0020	22	2	1	0						0
KI0038	32	2	2	0						0
KI0040	25	2	3	0						0
KI0042	46	2	2	0						0
KI0043	24	1	3	0						0
KI0046	27	1	2	0						0
KL007	27	2	3	0						0
KL0010	53	2	2	0						0
KL0011	54	2	2	0						0
KL0012	63	2	2	0						0
KL0013	40	2	1	0						0
KL0014	38	2	1	0						0
KL0021	27	2	1	0						0
KL0022	35	2	2	0						0
KL0023	69	2	2	0						0
KL0024	44	2	3	0						0
KL0025	21	1	3	0						0
KL0027	58	1	1	0						0
KL0028	38	2	2	0						0
KL0033	40	2	1	0						0
KL0034	44	2	1	0						0
KL0035	57	2	1	0						0
KWM003	22	2	1	0						0
KWM005	66	1	2	0						0
KWM006	18	1	2	0						0
KWM008	75	2	1	0						0
KWM009	22	1	3	0						0
KWM0011	26	2	2	0						0
KWM0012	25	2	2	0						0
KWM0013	26	2	1	0						0
KWM0016	38	1	2	0						0
KWM0018	25	2	2	0						0
KWM0034	58	2	2	0						0
MB001	35	2	1	0						0
MB002	27	2	1	0						0
MB004	37	1	2	0						0
MB005	36	1	1	0						0
MB006	65	2	0	0						0
MB008	28	2	2	0						0
MB009	25	1	2	0						0
MB0010	37	2	2	0						0
MB0011	39	2	1	0						0
MB0012	37	2	2	0						0
MB0013	38	2	2	0						0
MB0014	32	2	2	0						0
MB0015	35	2	2	0						0
MB0016	30	2	2	0						0
MB0018	45	2	1	0						0
MB0020	29	1	1	0						0
MB0021	33	1	1	0						0
MB0022	25	2	0	0						0
MB0023	29	2	2	0						0
MB0024	28	1	2	0						0
MB0025	24	2	2	0						0
MB0026	24	2	1	0						0
MB0041	48	1	2	0						0
MB0042	34	2	3	0						0
MB0043	28	1	3	0						0
MB0044	26	1	2	0						0
MB0045	39	2	3	0						0
MB0047	22	1	2	0						0
MB0050	35	1	2	0						0
MB0051	24	1	2	0						0
MB0052	23	2	2	0						0
MQ001	67	2	1	0						0
MQ003	52	1	2	0						0
MQ004	46	2	1	0						0
MQ005	29	2	3	0						0
MQ007	27	1	2	0						0
MQ008	32	1	2	0						0
MQ0010	30	1	2	0						0
MQ0011	60	2	1	0						0
MQ0015	36	1	2	0						0
MQ0016	38	2	2	0						0
MQ0019	23	1	2	0						0
MQ0021	28	1	2	0						0
MQ0023	35	1	3	0						0
MQ0024	34	2	3	0						0
MQ0025	70	2	0	0						0
MQ0026	25	2	3	0						0
MQ0029	68	2	3	0						0
MQ0030	26	1	3	0						0
MQ0032	37	1	3	0						0
MQ0034	34	1	3	0						0
NQ001	46	2	3	0						0
NQ002	31	2	2	0						0
NQ003	50	2	2	0						0
NQ004	33	1	2	0						0
NQ005	23	2	2	0						0
NQ006	42	2	1	0						0
NQ007	45	2	2	0						0
NQ009	34	2	2	0						0
NQ0010	27	2	1	0						0
NQ0012	50	2	1	0						0
NQ0014	20	2	2	0						0
NQ0018	40	2	1	0						0
NQ0019	62	2	2	0						0
NQ0020	69	2	0	0						0
NQ0027	34	2	1	0						0
NQ0028	31	1	2	0						0
NQ0029	19	2	2	0						0
NQ0030	28	2	2	0						0
NQ0031	50	1	2	0						0
NQ0032	21	2	3	0						0
NQ0033	26	2	3	0						0
NQ0035	38	2	2	0						0
SS001	39	2	1	0						0
SS005	48	2	1	0						0
SS006	51	2	2	0						0
SS007	46	2	1	0						0
SS008	48	1	1	0						0
SS009	56	2	2	0						0
SS0010	32	2	1	0						0
SS0012	45	2	0	0						0
SS0013	78	2	0	0						0
SS0014	39	2	1	0						0
SS0016	45	2	1	0						0
SS0017	40	1	2	0						0
SS0019	22	2	2	0						0
SS0021	47	2	1	0						0
SS0024	53	1	1	0						0
SS0025	56	1	1	0						0
SS0027	19	1	2	0						0
SS0031	34	1	2	0						0
SS0032	31	2	1	0						0
SS0033	42	1	2	0						0
SS0035	31	2	2	0						0
KZ001	24	2	2	0						0
KZ003	64	2	2	0						0
KZ007	44	2	1	0						0
KZ0014	33	2	2	0						0
KZ0017	40	2	1	0						0
KZ0018	48	2	2	0						0
KZ0020	50	1	1	0						0
KZ0029	25	2	3	0						0
KZ0034	36	2	2	0						0
BK001	21	2	2	0						0
BK003	37	2	0	0						0
BK006	48	2	1	0						0
BK007	30	2	2	0						0
BK0010	22	1	1	0						0
BK0011	30	2	1	0						0
BK0014	56	2	2	0						0
BK0015	30	1	1	0						0
BK0016	32	2	1	0						0
BK0019	20	2	2	0						0
BK0022	52	1	2	0						0
BK0023	22	2	1	0						0
BK0025	38	2	1	0						0
BK0026	23	2	1	0						0
BK0027	32	2	1	0						0
BK0028	36	2	1	0						0
BK0033	38	2	3	0						0
BK0034	32	2	3	0						0
BK0036	27	2	3	0						0
BK0037	36	1	2	0						0
KC001	48	2	2	0						0
KC007	32	2	2	0						0
KC009	54	2	2	0						0
KC0010	23	1	2	0						0
KC0023	29	2	1	0						0
KC0024	28	2	1	0						0
KC0026	41	2	1	0						0
KC0027	57	2	1	0						0
KC0028	43	2	1	0						0
KC0032	60	2	2	0						0
KC0041	29	1	3	0						0
KK001	25	2	3	0						0
KK003	60	2	3	0						0
KK004	36	2	1	0						0
KK005	28	2	3	0						0
KK006	58	1	2	0						0
KK007	25	2	3	0						0
KK0016	43	2	1	0						0
KK0019	34	2	2	0						0
KK0020	20	2	1	0						0
KK0021	23	2	2	0						0
KK0022	31	2	1	0						0
KK0024	37	2	1	0						0
KK0026	30	2	3	0						0
KK0027	40	1	1	0						0
KK0029	28	2	2	0						0
KK0030	31	2	3	0						0
KK0031	35	1	2	0						0
KK0032	40	1	0	0						0
KK0033	38	1	2	0						0
KK0034	34	1	2	0						0
KK0035	28	2	3	0						0
KK0036	45	2	1	0						0
KWE001	26	1	1	0						0
KWE002	32	1	2	0						0
KWE003	45	1	1	0						0
KWE004	25	1	1	0						0
KWE006	27	2	1	0						0
KWE009	47	2	2	0						0
KWE0011	33	2	2	0						0
KWE0012	73	1	1	0						0
KWE0014	28	2	2	0						0
KWE0016	35	1	2	0						0
KWE0017	23	1	2	0						0
KWE0020	68	1	2	0						0
KWE0022	60	2	1	0						0
KWE0023	40	1	3	0						0
KWE0024	24	2	2	0						0
KWE0025	53	1	1	0						0
KWE0026	26	2	3	0						0
KWE0028	46	1	1	0						0
KWE0029	40	2	1	0						0
KWE0030	38	2	1	0						0
KWE0032	30	1	1	0						0
KWE0033	50	2	2	0						0
LK002	46	1	2	0						0
LK006	28	2	1	0						0
LK008	44	2	2	0						0
LK009	34	2	2	0						0
LK0012	59	2	1	0						0
LK0017	48	1	2	0						0
LK0018	33	2	2	0						0
LK0020	28	2	3	0						0
LK0021	32	2	1	0						0
LK0022	48	2	1	0						0
LK0024	42	2	1	0						0
LK0026	33	1	3	0						0
LK0027	40	1	3	0						0
LK0028	22	2	2	0						0
LK0037	38	1	1	0						0
MK002	23	2	3	0						0
MK005	22	2	3	0						0
MK007	23	2	3	0						0
MK0010	37	2	2	0						0
MK0011	39	2	1	0						0
MK0012	35	2	2	0						0
MK0014	32	2	2	0						0
MK0016	28	2	2	0						0
MK0017	35	2	2	0						0
MK0018	42	2	1	0						0
MK0019	20	2	2	0						0
MK0020	27	2	2	0						0
MK0022	25	2	2	0						0
MK0026	43	2	2	0						0
MK0027	26	2	2	0						0
MK0028	30	2	2	0						0
MK0031	41	2	1	0						0
MK0032	48	2	2	0						0
MK0035	20	2	1	0						0
MN003	26	1	3	0						0
MN005	21	2	2	0						0
MN006	20	2	3	0						0
MN008	23	2	2	0						0
MN0010	22	1	3	0						0
MN0012	20	2	2	0						0
MN0013	38	2	2	0						0
MN0014	25	2	1	0						0
MN0015	64	1	2	0						0
MN0017	38	2	2	0						0
MN0019	41	2	1	0						0
MN0022	63	1	2	0						0
MN0023	32	2	2	0						0
MN0025	37	2	2	0						0
MN0030	47	2	1	0						0
MN0031	31	1	2	0						0
MN0033	27	2	2	0						0
MN0034	21	1	1	0						0
NA001	40	2	2	0						0
NA003	40	2	1	0						0
NA006	37	2	2	0						0
NA007	23	2	2	0						0
NA0015	18	1	2	0						0
NA0018	20	1	2	0						0
NA0021	54	2	1	0						0
NA0022	32	1	2	0						0
NA0024	21	2	1	0						0
NA0026	25	2	2	0						0
NA0029	35	2	2	0						0
NA0034	51	2	0	0						0
NA0037	36	2	2	0						0
NA0039	56	2	2	0						0
NB002	40	2	2	0						0
NB005	30	2	1	0						0
NB006	30	2	1	0						0
NB0010	73	1	1	0						0
NB0018	45	2	0	0						0
NB0024	57	2	2	0						0
NY003	42	2	2	0						0
NY005	60	2	2	0						0
NY006	22	1	1	0						0
NY0014	38	2	0	0						0
NY0019	35	2	2	0						0
NY0034	42	2	3	0						0
NY0038	25	2	3	0						0
PW004	36	2	3	0						0
PW006	58	1	2	0						0
PW007	55	1	1	0						0
PW008	28	2	2	0						0
PW0017	28	2	1	0						0
PW0019	30	2	0	0						0
PW0023	45	2	2	0						0
PW0027	30	1	2	0						0
PW0029	28	2	1	0						0
PW0030	26	2	1	0						0
PW0031	24	2	3	0						0
PW0032	30	2	2	0						0
PW0033	20	2	2	0						0
PW0035	37	2	3	0						0
SK002	48	2	1	0						0
SK004	40	2	1	0						0
SK005	45	1	1	0						0
SK006	48	2	1	0						0
SK009	40	2	1	0						0
SK0010	32	2	1	0						0
SK0014	54	2	1	0						0
SK0018	46	1	1	0						0
SK0020	43	1	1	0						0
SK0027	26	2	1	0						0
SK0028	46	2	1	0						0
SK0031	35	2	2	0						0
SK0032	42	1	1	0						0
SK0033	54	2	1	0						0
SK0034	18	2	2	0						0
SK0035	20	2	2	0						0
										1642
										2.0172

## Sheet: PTSD>4
ID	Age	Gender	Educ	PTSDQn1	PTSDQn2	PTSDQn3	PTSDQn4	PTSDQn5	PTSDQn6	PTSD Sc
BA0025	28	2	1	1	1	1	1	1	1	6
BN006	57	1	1	1	1	1	1	1	1	6
BS011	23	1	2	1	1	1	1	1	1	6
BS023	25	1	2	1	1	1	1	1	1	6
BS031	22	2	2	1	1	1	1	1	1	6
BU003	23	1	2	1	1	1	1	1	1	6
BU004	56	2	3	1	1	1	1	1	1	6
BU0014	31	1	3	1	1	1	1	1	1	6
BU0042	52	1	1	1	1	1	1	1	1	6
BU0050	67	2	1	1	1	1	1	1	1	6
BU0059	64	1	2	1	1	1	1	1	1	6
KI004	32	2	2	1	1	1	1	1	1	6
KL003	31	1	1	1	1	1	1	1	1	6
KL008	40	2	2	1	1	1	1	1	1	6
KL009	54	1	1	1	1	1	1	1	1	6
KL0015	38	2	1	1	1	1	1	1	1	6
KL0017	50	2	1	1	1	1	1	1	1	6
KL0031	46	2	1	1	1	1	1	1	1	6
KWM0014	49	2	2	1	1	1	1	1	1	6
KWM0017	34	2	1	1	1	1	1	1	1	6
KWM0031	46	2	2	1	1	1	1	1	1	6
KWM0032	72	2	2	1	1	1	1	1	1	6
MB0019	22	2	1	1	1	1	1	1	1	6
NQ008	43	2	2	1	1	1	1	1	1	6
NQ0011	30	2	3	1	1	1	1	1	1	6
NQ0013	29	2	2	1	1	1	1	1	1	6
NQ0021	51	2	3	1	1	1	1	1	1	6
NQ0037	21	2	3	1	1	1	1	1	1	6
NQ0038	46	1	3	1	1	1	1	1	1	6
KZ006	35	2	2	1	1	1	1	1	1	6
KZ008	26	2	2	1	1	1	1	1	1	6
KZ0015	30	2	1	1	1	1	1	1	1	6
KZ0016	43	2	1	1	1	1	1	1	1	6
KZ0023	30	2	1	1	1	1	1	1	1	6
BK0020	40	1	2	1	1	1	1	1	1	6
BK0030	26	1	1	1	1	1	1	1	1	6
KC002	33	1	1	1	1	1	1	1	1	6
KC003	39	1	1	1	1	1	1	1	1	6
KC005	24	2	2	1	1	1	1	1	1	6
KC0015	35	1	3	1	1	1	1	1	1	6
KC0016	40	2	2	1	1	1	1	1	1	6
KC0031	38	2	2	1	1	1	1	1	1	6
KK002	32	2	1	1	1	1	1	1	1	6
KK009	29	2	1	1	1	1	1	1	1	6
KWE0021	58	2	0	1	1	1	1	1	1	6
LK0019	39	2	2	1	1	1	1	1	1	6
MK0029	48	2	2	1	1	1	1	1	1	6
MK0034	34	1	3	1	1	1	1	1	1	6
MN004	38	1	3	1	1	1	1	1	1	6
MN007	26	1	3	1	1	1	1	1	1	6
MN0018	45	2	1	1	1	1	1	1	1	6
MN0027	30	2	1	1	1	1	1	1	1	6
MN0029	20	2	2	1	1	1	1	1	1	6
MN0035	34	1	3	1	1	1	1	1	1	6
NA0011	20	1	2	1	1	1	1	1	1	6
NA0012	35	2	0	1	1	1	1	1	1	6
NA0019	26	2	2	1	1	1	1	1	1	6
NA0025	37	2	1	1	1	1	1	1	1	6
NA0027	38	2	1	1	1	1	1	1	1	6
NA0028	35	2	1	1	1	1	1	1	1	6
NA0035	20	2	2	1	1	1	1	1	1	6
NB0019	50	2	1	1	1	1	1	1	1	6
NB0021	40	2	2	1	1	1	1	1	1	6
NB0022	28	2	1	1	1	1	1	1	1	6
NY0017	58	2	3	1	1	1	1	1	1	6
PW003	27	1	3	1	1	1	1	1	1	6
PW009	56	2	2	1	1	1	1	1	1	6
PW0018	54	1	1	1	1	1	1	1	1	6
PW0034	32	2	1	1	1	1	1	1	1	6
SK0012	37	2	0	1	1	1	1	1	1	6
BA005	54	2	1	1	1	1	1	1	0	5
BA0011	52	1	2	1	1	1	0	1	1	5
BA0018	30	2	2	1	1	1	1	1	0	5
BA0022	70	2	2	1	1	1	1	1	0	5
BA0023	49	2	2	1	1	1	1	1	0	5
BN003	58	2	2	1	1	1	1	1	0	5
BN0013	26	1	2	1	1	1	0	1	1	5
BN0016	48	1	1	1	1	1	1	1	0	5
BN0022	29	2	1	1	1	1	0	1	1	5
BN0027	69	1	0	1	1	1	1	1	0	5
BS002	36	2	2	1	1	1	1	1	0	5
BS021	22	2	2	1	1	1	1	0	1	5
BU006	56	2	3	1	1	1	1	1	0	5
BU0045	42	2	0	1	1	1	1	1	0	5
BU0057	43	2	1	1	1	1	0	1	1	5
KI002	28	2	2	1	1	1	1	1	0	5
KI0010	73	2	1	1	1	1	1	1	0	5
KI0044	27	2	2	1	1	1	1	1	0	5
KI0045	29	1	3	1	1	1	1	0	1	5
KL001	28	2	1	1	1	1	1	1	0	5
KL005	30	2	1	1	1	1	1	1	0	5
KL0016	33	2	2	1	1	1	1	1	0	5
KL0030	50	2	1	1	1	1	0	1	1	5
KWM007	23	2	2	1	0	1	1	1	1	5
KWM0021	23	2	2	1	1	1	1	1	0	5
KWM0023	38	2	2	1	1	1	0	1	1	5
KWM0026	64	2	1	1	1	1	1	1	0	5
KWM0033	41	2	2	1	1	1	1	1	0	5
MQ002	27	2	2	1	1	1	1	1	0	5
MQ0027	24	2	2	1	1	1	1	1	0	5
NQ0025	21	2	3	1	1	1	1	0	1	5
NQ0034	31	2	2	1	1	0	1	1	1	5
NQ0036	45	1	2	1	1	1	1	0	1	5
SS0028	45	2	1	1	1	1	1	0	1	5
KZ004	32	2	3	1	1	1	1	1	0	5
KZ0010	27	2	2	1	1	1	1	1	0	5
KZ0011	22	1	2	1	1	1	1	0	1	5
KZ0026	28	1	2	1	1	1	1	1	1	5
KZ0035	22	1	3	1	1	1	1	1	0	5
BK002	44	1	2	1	1	1	0	1	1	5
BK0018	27	2	2	1	1	1	1	0	1	5
BK0024	19	2	2	1	1	1	0	1	1	5
KC004	35	2	1	1	1	1	1	1	0	5
KC0030	26	1	2	1	1	1	0	1	1	5
KC0042	23	1	2	1	1	0	1	1	1	5
KK008	40	2	1	1	1	1	1	0	1	5
KK0010	35	2	1	1	1	1	1	0	1	5
KK0013	42	2	2	1	0	1	1	1	1	5
KK0015	28	2	0	1	0	1	1	1	1	5
KWE0019	40	2	1	1	1	1	1	0	1	5
LK0014	41	2	1	1	1	1	0	1	1	5
LK0015	40	2	0	1	1	1	1	1	0	5
LK0030	36	2	3	1	1	1	1	0	1	5
MK0013	38	2	2	1	1	0	1	1	1	5
MK0015	25	1	2	1	1	1	0	1	1	5
MK0030	48	2	2	1	1	1	1	1	0	5
MN0011	40	2	1	1	1	1	1	1	0	5
MN0016	39	1	1	1	1	1	1	0	1	5
MN0020	23	2	1	1	1	1	1	0	1	5
MN0024	65	1	1	1	1	1	1	1	0	5
MN0032	28	2	3	1	1	1	1	0	1	5
NA004	21	1	2	1	1	0	1	1	1	5
NA0032	21	2	2	1	1	1	1	1	0	5
NA0036	34	2	3	1	1	1	1	0	1	5
NB0011	25	2	2	1	1	1	1	0	1	5
NB0013	33	2	1	1	1	1	0	1	1	5
NB0014	42	2	1	1	1	1	1	0	1	5
NB0023	47	2	1	1	1	1	1	0	1	5
NB0027	25	2	1	1	1	1	1	0	1	5
NB0029	20	2	1	1	1	1	1	0	1	5
NB0032	30	2	2	1	1	1	1	0	1	5
NY0011	43	2	3	1	1	1	1	1	0	5
NY0021	54	1	2	1	1	1	1	0	1	5
NY0022	39	2	0	1	1	1	1	1	0	5
NY0023	25	2	2	1	1	1	1	0	1	5
NY0024	34	2	2	1	1	1	1	0	1	5
NY0026	78	2	1	1	1	1	1	1	0	5
NY0027	36	2	1	1	1	1	1	0	1	5
NY0033	49	2	1	1	1	1	1	0	1	5
NY0035	56	2	2	1	1	1	1	0	1	5
PW0014	25	1	2	1	1	0	1	1	1	5
PW0015	40	1	1	1	1	1	1	0	1	5
PW0016	52	1	2	1	1	1	1	0	1	5
PW0021	45	2	1	1	1	1	1	0	1	5
SK0029	37	2	2	1	1	1	1	0	1	5
SK0030	70	2	1	1	1	1	1	1	0	5
										850
										5.44872

## Sheet: AUD
ID	Age	Gender	Educ	Qn1b	Qn2b	Qn3b	Qn4b	Qn5b	Qn6b	Qn7b	Alcohol
NQ0029	19	2	2	3	6	6	7	8	6	6	39
BS0036	24	1	2	3	6	6	7	7	6	6	38
NA0024	21	2	1	3	6	6	6	7	6	6	37
BS023	25	1	2	3	6	6	4	7	6	6	35
NY0021	54	1	2	3	6	6	4	6	6	6	34
MQ0032	37	1	3	3	6	6	4	5	6	6	33
NY0019	35	2	2	3	4	6	6	5	6	6	33
NA0034	51	2	0	3	6	6	0	8	6	6	32
MQ0015	36	1	2	3	6	6	7	0	6	6	31
KK008	40	2	1	3	4	5	5	5	6	6	31
MB0020	29	1	1	3	6	6	0	8	6	3	29
BA001	61	1	2	3	6	6	5	5	0	6	28
KI0045	29	1	3	3	4	6	6	6	0	6	28
NB0031	30	1	2	3	3	3	5	5	6	6	28
KI002	28	2	2	3	2	3	5	5	6	6	27
MB0010	37	2	2	3	6	6	4	5	3	3	27
KK0010	35	2	1	3	4	6	0	5	6	6	27
KL0014	38	2	1	3	4	0	5	5	6	6	26
KWM0013	26	2	1	3	6	3	0	5	6	6	26
SS0033	42	1	2	3	6	0	5	6	6	3	26
NB0013	33	2	1	3	3	4	4	6	6	3	26
NB0022	28	2	1	3	4	3	6	7	0	6	26
PW0022	42	1	1	3	4	5	0	5	6	6	26
SK0026	31	1	1	3	4	5	4	7	6	0	26
BA009	43	1	2	3	6	6	6	7	0	0	25
KI0020	22	2	1	3	4	6	0	6	3	6	25
NQ004	33	1	2	3	3	4	4	5	6	3	25
PW0016	52	1	2	3	6	6	4	0	6	3	25
SS0030	40	1	0	3	6	6	6	0	0	6	24
BK0018	27	2	2	3	6	6	0	0	6	6	24
KWE002	32	1	2	3	4	5	4	5	6	0	24
KWE0019	40	2	1	3	4	5	0	6	6	3	24
LK0019	39	2	2	3	6	6	0	0	6	6	24
MK0033	55	1	3	3	4	5	6	0	6	3	24
MN0016	39	1	1	3	6	6	0	0	6	6	24
NB005	30	2	1	3	6	6	0	6	0	6	24
SK0018	46	1	1	3	6	6	0	6	6	0	24
KI0014	43	1	1	3	2	3	4	5	3	6	23
MB0050	35	1	2	3	2	3	4	8	0	6	23
NQ0031	50	1	2	3	2	3	7	5	6	0	23
KC0031	38	2	2	3	2	3	4	5	3	6	23
NA0035	20	2	2	3	4	5	0	5	6	3	23
KI003	22	2	2	3	6	6	4	0	0	6	22
KI0024	36	2	2	3	6	6	4	0	0	6	22
BA003	28	2	3	3	6	6	0	0	6	3	21
SS001	39	2	1	3	3	3	4	5	0	6	21
KWE004	25	1	1	3	4	5	0	6	6	0	21
PW0018	54	1	1	3	3	6	0	0	6	6	21
LK0026	33	1	3	3	2	3	4	5	0	6	20
BN006	57	1	1	3	6	6	4	0	0	3	19
BU0041	82	1	3	3	4	5	4	0	3	3	19
BU0052	28	2	1	3	3	5	5	0	3	3	19
MB009	25	1	2	3	6	0	4	0	6	3	19
KC0025	32	1	2	3	2	3	5	0	3	6	19
NB0011	25	2	2	3	2	5	4	5	0	3	19
NY0034	42	2	3	3	4	4	5	0	0	6	19
PW0021	45	2	1	3	2	3	0	5	3	6	19
BU003	23	1	2	3	3	3	0	6	3	3	18
BU0016	31	1	2	3	3	4	0	5	0	6	18
KWE0020	68	1	2	3	4	5	0	0	6	3	18
LK0017	48	1	2	3	6	6	0	0	6	0	18
NB0027	25	2	1	3	6	6	0	0	0	6	18
NY001	39	2	2	3	4	4	4	0	6	0	18
PW0011	38	1	0	3	6	6	0	0	0	6	18
KL0020	18	2	2	3	6	5	0	0	0	6	17
KWE0013	33	1	1	3	4	5	5	0	0	3	17
KWE0027	52	1	1	3	4	5	0	5	0	3	17
NA0037	36	2	2	3	4	5	5	0	3	0	17
BA0022	70	2	2	3	4	6	0	0	0	6	16
MB0019	22	2	1	3	2	3	0	8	0	3	16
KZ0010	27	2	2	3	2	5	0	0	3	6	16
KK0031	35	1	2	3	3	3	4	0	0	6	16
BS031	22	2	2	3	4	5	0	0	0	6	15
BU0056	41	2	2	3	4	5	0	0	0	6	15
KI004	32	2	2	3	6	6	0	0	3	0	15
KL004	34	2	0	3	4	5	0	0	0	6	15
KL0015	38	2	1	3	3	3	0	0	3	6	15
KC002	33	1	1	3	6	6	0	0	0	3	15
LK0018	33	2	2	3	2	3	4	0	0	6	15
NA0014	30	1	2	3	4	5	0	0	0	6	15
NB0012	30	2	1	3	3	3	4	5	0	0	15
NY0029	47	2	2	3	2	4	4	5	0	0	15
PW005	22	1	1	3	2	3	4	0	0	6	15
BA0030	26	2	2	3	4	4	0	0	0	6	14
KZ006	35	2	2	3	2	3	4	5	0	0	14
KK006	58	1	2	3	2	0	0	0	6	6	14
PW0030	26	2	1	3	2	3	0	0	3	6	14
BN0013	26	1	2	3	3	4	0	0	0	6	13
BS005	24	2	2	3	4	3	0	0	0	6	13
BU009	70	1	1	3	4	3	0	0	0	6	13
BU0010	55	1	3	3	4	3	0	0	0	6	13
KL005	30	2	1	3	2	5	0	0	0	6	13
LK0022	48	2	1	3	3	4	0	0	0	6	13
NA0036	34	2	3	3	4	3	0	0	0	6	13
BN008	58	2	2	3	6	6	0	0	0	0	12
BN0012	49	2	1	3	3	4	5	0	0	0	12
BS021	22	2	2	3	0	3	0	0	3	6	12
BU0043	52	2	1	3	2	4	0	0	0	6	12
KL006	63	1	3	3	6	0	0	0	0	6	12
KWM006	18	1	2	3	2	3	4	0	3	0	12
MB0046	21	2	2	3	3	3	0	0	3	3	12
MQ0026	25	2	3	3	4	5	0	0	3	0	12
NQ0036	45	1	2	3	4	5	0	0	0	3	12
SS0012	45	2	0	3	2	4	0	0	3	3	12
LK0029	36	1	3	3	6	6	0	0	0	0	12
NY0018	36	2	2	3	2	4	0	0	0	6	12
PW0035	37	2	3	3	4	5	0	0	3	0	12
BA0012	41	2	2	3	2	3	0	0	0	6	11
BN003	58	2	2	3	2	3	0	0	3	3	11
BS024	20	2	3	3	2	3	0	0	6	0	11
BU0053	52	2	1	3	2	3	0	0	0	6	11
KI0027	24	1	2	3	2	3	0	0	3	3	11
KI0040	25	2	3	3	2	3	0	0	0	6	11
KL0034	44	2	1	3	2	0	0	0	3	6	11
KWM0015	63	2	0	3	6	5	0	0	0	0	11
MQ0016	38	2	2	3	2	3	0	0	0	6	11
SS0022	38	1	2	3	2	3	0	0	0	6	11
LK0036	64	2	2	3	2	3	0	0	0	6	11
MK007	23	2	3	3	2	3	0	0	0	6	11
SK007	32	1	2	3	2	3	0	0	0	6	11
BS017	25	2	3	3	0	4	0	0	0	6	10
KL0013	40	2	1	3	4	3	0	0	0	3	10
KC0024	28	2	1	3	2	5	0	0	0	3	10
NY0030	26	2	2	3	4	0	0	0	0	6	10
NY0033	49	2	1	3	0	4	0	0	3	3	10
BA0010	42	1	2	3	4	5	0	0	0	0	9
BN002	34	2	1	3	4	5	0	0	0	0	9
BN007	34	1	1	3	3	3	0	0	0	3	9
BS016	21	2	3	3	0	3	0	0	0	6	9
BS029	35	2	3	3	0	3	0	0	0	6	9
BU0011	48	2	1	3	4	5	0	0	0	0	9
KI0033	51	2	2	3	3	0	0	0	0	6	9
KI0044	27	2	2	3	0	3	0	0	0	6	9
KWM0023	38	2	2	3	3	0	0	0	0	6	9
MB0021	33	1	1	3	3	3	0	0	0	3	9
MQ0030	26	1	3	3	2	3	4	0	0	0	9
NQ0038	46	1	3	3	2	4	0	0	0	3	9
BK001	21	2	2	3	4	0	0	5	0	0	9
KWE003	45	1	1	3	3	0	0	0	0	6	9
LK0014	41	2	1	3	0	0	0	0	3	6	9
MK009	39	2	1	3	0	3	0	0	3	3	9
MN002	30	1	3	3	3	3	0	0	0	3	9
MN0031	31	1	2	3	0	3	0	0	3	3	9
NY0017	58	2	3	3	3	3	0	0	0	3	9
SK0015	25	2	0	3	0	3	0	0	3	3	9
KI0017	34	2	2	3	2	0	0	0	0	6	8
KI0021	28	2	3	3	2	0	0	0	0	6	8
KI0023	19	1	2	3	2	0	0	0	0	6	8
KI0038	32	2	2	3	2	0	0	0	0	6	8
KI0042	46	2	2	3	2	0	0	0	0	6	8
KL0031	46	2	1	3	2	0	0	0	3	3	8
KWM0028	23	2	1	3	2	3	0	0	3	0	8
KWM0031	46	2	2	3	2	0	0	0	0	6	8
MQ0019	23	1	2	3	2	0	0	0	0	6	8
SS004	35	2	1	3	2	0	0	0	0	6	8
LK001	45	2	1	3	2	0	0	0	3	3	8
MN0034	21	1	1	3	2	3	0	0	0	3	8
NA005	18	1	2	3	2	3	0	0	3	0	8
NA0011	20	1	2	3	2	0	0	0	6	0	8
NA0026	25	2	2	3	2	0	0	0	3	3	8
NY004	46	2	2	3	2	0	0	0	0	6	8
NY0016	48	2	1	3	2	0	0	0	0	6	8
NY0026	78	2	1	3	2	0	0	0	0	6	8
PW0017	28	2	1	3	2	3	0	0	0	3	8
BS026	58	2	0	3	4	0	0	0	3	0	7
KWM0033	41	2	2	3	4	3	0	0	0	0	7
NQ0037	21	2	3	3	3	4	0	0	0	0	7
KZ003	64	2	2	3	4	3	0	0	0	0	7
LK0012	59	2	1	3	3	4	0	0	0	0	7
BN0022	29	2	1	3	3	3	0	0	0	0	6
BN0027	69	1	0	3	0	0	0	0	3	3	6
KI008	69	2	1	3	0	0	0	0	0	6	6
KI0019	38	2	0	3	0	0	0	0	0	6	6
KL0018	57	1	3	3	0	0	0	0	3	3	6
KL0021	27	2	1	3	0	0	0	0	3	3	6
MQ009	44	1	2	3	0	0	0	0	3	3	6
MQ0021	28	1	2	3	0	0	0	0	3	3	6
MQ0028	47	2	2	3	3	0	0	0	0	3	6
SS0011	68	1	1	3	0	0	0	0	3	3	6
SS0019	22	2	2	3	0	0	0	0	3	3	6
SS0027	19	1	2	3	0	0	0	0	3	3	6
KC006	34	2	1	3	0	3	0	0	0	3	6
KC008	28	2	1	3	0	3	0	0	0	3	6
KC0012	31	2	2	3	0	0	0	0	3	3	6
KC0013	28	2	2	3	0	0	0	0	3	3	6
KC0018	26	2	1	3	0	0	0	0	3	3	6
KC0026	41	2	1	3	0	3	0	0	0	3	6
KC0027	57	2	1	3	0	0	0	0	3	3	6
KC0030	26	1	2	3	0	3	0	0	0	3	6
KC0033	38	1	2	3	3	0	0	0	0	3	6
KC0041	29	1	3	3	0	0	0	0	3	3	6
KK0011	75	2	0	3	0	0	0	0	3	3	6
KWE006	27	2	1	3	0	0	0	0	3	3	6
KWE008	39	1	2	3	0	0	0	0	3	3	6
KWE0028	46	1	1	3	0	0	0	0	3	3	6
LK005	50	2	1	3	0	0	0	0	0	6	6
LK007	47	2	1	3	0	0	0	0	3	3	6
MK001	56	1	2	3	0	0	0	0	3	3	6
NA0027	38	2	1	3	0	0	0	0	3	3	6
NB002	40	2	2	3	0	0	0	0	3	3	6
NB007	35	2	1	3	0	0	0	0	3	3	6
NB0014	42	2	1	3	0	0	0	0	3	3	6
NB0026	34	2	3	3	0	0	0	0	3	3	6
NB0032	30	2	2	3	0	0	0	0	3	3	6
NY009	24	2	2	3	0	0	0	0	3	3	6
PW0020	48	1	1	3	0	0	0	0	3	3	6
SK0019	42	2	2	3	0	0	0	0	3	3	6
SK0024	37	2	1	3	0	0	0	0	3	3	6
SK0029	37	2	2	3	0	0	0	0	3	3	6
BA006	34	2	3	3	2	3	0	0	0	0	5
BN001	36	1	3	3	2	3	0	0	0	0	5
BS034	38	2	1	3	2	3	0	0	0	0	5
BU0028	45	2	3	3	2	3	0	0	0	0	5
BU0048	68	1	3	3	2	3	0	0	0	0	5
KI006	70	2	2	3	2	0	0	0	0	3	5
KL001	28	2	1	3	2	3	0	0	0	0	5
KL0024	44	2	3	3	2	3	0	0	0	0	5
KL0029	66	2	1	3	2	0	0	0	0	3	5
KWM0018	25	2	2	3	2	0	0	0	0	3	5
MB002	27	2	1	3	2	0	0	0	0	3	5
KZ004	32	2	3	3	2	3	0	0	0	0	5
KZ0019	46	2	1	3	2	3	0	0	0	0	5
KC001	48	2	2	3	2	3	0	0	0	0	5
KC0032	60	2	2	3	2	0	0	0	0	3	5
LK008	44	2	2	3	2	3	0	0	0	0	5
MN0017	38	2	2	3	2	3	0	0	0	0	5
NA0022	32	1	2	3	2	0	0	0	3	0	5
NY003	42	2	2	3	0	5	0	0	0	0	5
NY0024	34	2	2	3	2	0	0	0	3	0	5
NY0028	35	2	1	3	2	0	0	0	0	3	5
NY0038	25	2	3	3	2	0	0	0	3	0	5
PW004	36	2	3	3	2	3	0	0	0	0	5
PW0028	32	1	3	3	2	3	0	0	0	0	5
PW0032	30	2	2	3	2	0	0	0	0	3	5
BN0016	48	1	1	3	4	0	0	0	0	0	4
BN0033	60	2	1	3	0	4	0	0	0	0	4
BS013	40	1	3	3	4	0	0	0	0	0	4
BS020	45	2	1	3	4	0	0	0	0	0	4
BK004	64	1	1	3	4	0	0	0	0	0	4
BK0030	26	1	1	3	0	4	0	0	0	0	4
BK0035	25	1	2	3	4	0	0	0	0	0	4
BA005	54	2	1	3	0	0	0	0	3	0	3
BA0016	62	1	2	3	0	0	0	0	0	3	3
BA0025	28	2	1	3	0	0	0	0	0	3	3
BN0026	25	2	1	3	0	0	0	0	0	3	3
BN0030	59	1	1	3	0	0	0	0	0	3	3
BS025	24	1	3	3	3	0	0	0	0	0	3
KL0012	63	2	2	3	0	0	0	0	0	3	3
KL0026	30	1	1	3	0	0	0	0	0	3	3
MQ0010	30	1	2	3	0	0	0	0	0	3	3
NQ0035	38	2	2	3	0	0	0	0	0	3	3
NQ0039	45	2	2	3	3	0	0	0	0	0	3
SS0010	32	2	1	3	0	0	0	0	0	3	3
SS0013	78	2	0	3	0	0	0	0	0	3	3
SS0014	39	2	1	3	0	0	0	0	0	3	3
SS0023	31	1	2	3	0	0	0	0	0	3	3
SS0025	56	1	1	3	0	0	0	0	0	3	3
SS0026	50	2	1	3	0	0	0	0	0	3	3
SS0035	31	2	2	3	0	0	0	0	0	3	3
KZ008	26	2	2	3	0	0	0	0	0	3	3
KZ0020	50	1	1	3	0	0	0	0	0	3	3
KZ0022	25	2	1	3	0	0	0	0	0	3	3
KC007	32	2	2	3	0	0	0	0	0	3	3
KC009	54	2	2	3	0	0	0	0	0	3	3
KC0017	23	1	2	3	0	0	0	0	0	3	3
KC0022	60	2	0	3	0	3	0	0	0	0	3
KC0028	43	2	1	3	0	0	0	0	0	3	3
KK0029	28	2	2	3	0	0	0	0	0	3	3
KWE001	26	1	1	3	0	0	0	0	0	3	3
KWE0010	60	2	1	3	0	0	0	0	0	3	3
KWE0015	26	1	3	3	0	0	0	0	0	3	3
KWE0017	23	1	2	3	0	0	0	0	0	3	3
KWE0021	58	2	0	3	0	0	0	0	0	3	3
LK004	19	2	1	3	0	0	0	0	0	3	3
LK0024	42	2	1	3	0	0	0	0	0	3	3
LK0038	56	2	1	3	0	0	0	0	0	3	3
MN0018	45	2	1	3	0	0	0	0	0	3	3
NB004	19	2	2	3	0	0	0	0	3	0	3
NB008	54	2	0	3	0	0	0	0	3	0	3
NB0017	56	1	2	3	0	0	0	0	0	3	3
NY008	54	2	2	3	0	0	0	0	0	3	3
NY0035	56	2	2	3	0	0	0	0	0	3	3
PW0033	20	2	2	3	0	3	0	0	0	0	3
SK0012	37	2	0	3	0	0	0	0	0	3	3
SK0014	54	2	1	3	0	0	0	0	0	3	3
SK0020	43	1	1	3	0	0	0	0	0	3	3
SK0025	46	1	1	3	0	0	0	0	0	3	3
SK0032	42	1	1	3	0	0	0	0	0	3	3
BN005	78	2	1	3	2	0	0	0	0	0	2
BN0020	52	2	1	3	2	0	0	0	0	0	2
BN0023	27	2	2	3	2	0	0	0	0	0	2
BN0035	58	2	1	3	2	0	0	0	0	0	2
KWM0022	56	2	2	3	2	0	0	0	0	0	2
KWM0029	58	2	2	3	2	0	0	0	0	0	2
KWM0030	31	1	3	3	2	0	0	0	0	0	2
KWM0032	72	2	2	3	2	0	0	0	0	0	2
MB0024	28	1	2	3	2	0	0	0	0	0	2
MB0043	28	1	3	3	2	0	0	0	0	0	2
SS0029	44	2	1	3	2	0	0	0	0	0	2
SS0031	34	1	2	3	2	0	0	0	0	0	2
BK0022	52	1	2	3	2	0	0	0	0	0	2
KK0013	42	2	2	3	2	0	0	0	0	0	2
MK003	26	2	3	3	2	0	0	0	0	0	2
MN003	26	1	3	3	2	0	0	0	0	0	2
MN0013	38	2	2	3	2	0	0	0	0	0	2
MN0033	27	2	2	3	2	0	0	0	0	0	2
PW009	56	2	2	3	2	0	0	0	0	0	2
PW0024	48	1	2	3	2	0	0	0	0	0	2
BA002	38	2	2	3	0	0	0	0	0	0	0
BA004	31	2	2	0							0
BA007	39	1	3	0							0
BA008	35	2	2	3	0	0	0	0	0	0	0
BA0011	52	1	2	3	0	0	0	0	0	0	0
BA0013	36	2	0	0							0
BA0014	48	2	1	3	0	0	0	0	0	0	0
BA0015	32	2	2	0							0
BA0017	48	1	2	3	0	0	0	0	0	0	0
BA0018	30	2	2	0							0
BA0019	25	2	2	0							0
BA0020	25	1	3	0							0
BA0021	53	2	1	0							0
BA0023	49	2	2	0							0
BA0024	25	2	2	0							0
BA0026	63	2	1	3	0	0	0	0	0	0	0
BA0027	23	2	0	0							0
BA0028	36	2	2	0							0
BA0029	21	2	1	0							0
BA0031	35	2	2	0							0
BA0032	44	2	1	0							0
BA0033	44	2	2	0							0
BA0034	33	1	2	0							0
BA0035	35	2	2	0							0
BN004	34	2	2	0							0
BN009	38	2	1	0							0
BN0010	24	2	3	0							0
BN0011	59	1	3	3	0	0	0	0	0	0	0
BN0014	63	2	1	0							0
BN0015	67	2	0	3	0	0	0	0	0	0	0
BN0017	65	2	2	3	0	0	0	0	0	0	0
BN0018	62	2	1	3	0	0	0	0	0	0	0
BN0019	19	2	1	0							0
BN0021	54	2	3	0							0
BN0024	77	2	0	0							0
BN0025	48	2	1	0							0
BN0028	56	2	1	3	0	0	0	0	0	0	0
BN0029	73	2	1	3	0	0	0	0	0	0	0
BN0031	27	2	1	3	0	0	0	0	0	0	0
BN0032	36	2	1	0							0
BN0034	63	2	3	3	0	0	0	0	0	0	0
BS001	58	2	0	0							0
BS002	36	2	2	0							0
BS003	24	2	2	0							0
BS006	21	2	3	3	0	0	0	0	0	0	0
BS008	28	1	3	0							0
BS009	30	1	2	0							0
BS010	23	2	2	0							0
BS011	23	1	2	0							0
BS012	20	2	2	0							0
BS014	19	2	2	0							0
BS015	54	1	2	0							0
BS018	40	2	1	0							0
BS019	39	2	2	0							0
BS022	60	2	2	0							0
BS027	35	2	3	0							0
BS028	22	2	2	0							0
BS030	22	2	3	0							0
BS032	23	1	3	0							0
BS033	32	2	1	3	0	0	0	0	0	0	0
BS035	38	1	2	0							0
BU001	41	1	3	0							0
BU002	39	1	3	0							0
BU004	56	2	3	3	0	0	0	0	0	0	0
BU005	72	1	3	3	0	0	0	0	0	0	0
BU006	56	2	3	0							0
BU007	24	2	3	0							0
BU008	24	1	2	0							0
BU0012	24	1	3	0							0
BU0014	31	1	3	3	0	0	0	0	0	0	0
BU0030	39	2	2	0							0
BU0042	52	1	1	0							0
BU0044	43	2	2	0							0
BU0045	42	2	0	0							0
BU0047	42	1	2	3	0	0	0	0	0	0	0
BU0049	70	2	1	0							0
BU0050	67	2	1	0							0
BU0054	29	2	3	0							0
BU0055	48	1	3	0							0
BU0057	43	2	1	0							0
BU0058	71	1	3	0							0
BU0059	64	1	2	0							0
KI001	58	2	1	0							0
KI005	36	2	2	0							0
KI007	45	2	2	0							0
KI009	40	2	2	0							0
KI0010	73	2	1	0							0
KI0011	26	1	1	0							0
KI0015	49	2	1	0							0
KI0016	35	2	2	0							0
KI0018	69	2	2	3	0	0	0	0	0	0	0
KI0036	37	2	2	3	0	0	0	0	0	0	0
KI0037	25	2	2	0							0
KI0039	44	2	2	0							0
KI0043	24	1	3	0							0
KI0046	27	1	2	0							0
KL002	49	2	0	0							0
KL003	31	1	1	0							0
KL007	27	2	3	3	0	0	0	0	0	0	0
KL008	40	2	2	0							0
KL009	54	1	1	0							0
KL0010	53	2	2	0							0
KL0011	54	2	2	0							0
KL0016	33	2	2	0							0
KL0017	50	2	1	3	0	0	0	0	0	0	0
KL0019	60	2	1	0							0
KL0022	35	2	2	0							0
KL0023	69	2	2	0							0
KL0025	21	1	3	0							0
KL0027	58	1	1	0							0
KL0028	38	2	2	3	0	0	0	0	0	0	0
KL0030	50	2	1	0							0
KL0032	27	2	2	0							0
KL0033	40	2	1	0							0
KL0035	57	2	1	3	0	0	0	0	0	0	0
KWM001	38	1	2	0							0
KWM002	21	2	2	0							0
KWM003	22	2	1	0							0
KWM004	39	2	1	0							0
KWM005	66	1	2	0							0
KWM007	23	2	2	3	0	0	0	0	0	0	0
KWM008	75	2	1	3	0	0	0	0	0	0	0
KWM009	22	1	3	0							0
KWM0010	23	1	2	0							0
KWM0011	26	2	2	0							0
KWM0012	25	2	2	0							0
KWM0014	49	2	2	3	0	0	0	0	0	0	0
KWM0016	38	1	2	0							0
KWM0017	34	2	1	0							0
KWM0019	47	2	1	0							0
KWM0020	25	1	1	0							0
KWM0021	23	2	2	3	0	0	0	0	0	0	0
KWM0024	52	1	1	0							0
KWM0025	27	2	3	0							0
KWM0026	64	2	1	3	0	0	0	0	0	0	0
KWM0027	32	2	1	0							0
KWM0034	58	2	2	0							0
KWM0035	22	2	1	0							0
MB001	35	2	1	0							0
MB004	37	1	2	0							0
MB005	36	1	1	3	0	0	0	0	0	0	0
MB006	65	2	0	0							0
MB007	21	2	2	0							0
MB008	28	2	2	0							0
MB0011	39	2	1	0							0
MB0012	37	2	2	0							0
MB0013	38	2	2	0							0
MB0014	32	2	2	0							0
MB0015	35	2	2	0							0
MB0016	30	2	2	3	0	0	0	0	0	0	0
MB0018	45	2	1	0							0
MB0022	25	2	0	0							0
MB0023	29	2	2	0							0
MB0025	24	2	2	0							0
MB0026	24	2	1	0							0
MB0041	48	1	2	0							0
MB0042	34	2	3	0							0
MB0044	26	1	2	3	0	0	0	0	0	0	0
MB0045	39	2	3	3	0	0	0	0	0	0	0
MB0047	22	1	2	0							0
MB0051	24	1	2	3	0	0	0	0	0	0	0
MB0052	23	2	2	0							0
MQ001	67	2	1	0							0
MQ002	27	2	2	0							0
MQ003	52	1	2	0							0
MQ004	46	2	1	3	0	0	0	0	0	0	0
MQ005	29	2	3	0							0
MQ006	34	1	2	0							0
MQ007	27	1	2	0							0
MQ008	32	1	2	0							0
MQ0011	60	2	1	0							0
MQ0012	32	2	1	0							0
MQ0013	22	2	2	0							0
MQ0014	61	2	1	0							0
MQ0017	22	2	3	0							0
MQ0018	50	2	1	0							0
MQ0020	43	1	2	0							0
MQ0022	23	2	2	0							0
MQ0023	35	1	3	0							0
MQ0024	34	2	3	0							0
MQ0025	70	2	0	3	0	0	0	0	0	0	0
MQ0027	24	2	2	0							0
MQ0029	68	2	3	0							0
MQ0031	28	2	3	0							0
MQ0033	29	1	3	0							0
MQ0034	34	1	3	0							0
MQ0035	34	2	2	0							0
NQ001	46	2	3	3	0	0	0	0	0	0	0
NQ002	31	2	2	0							0
NQ003	50	2	2	3	0	0	0	0	0	0	0
NQ005	23	2	2	0							0
NQ006	42	2	1	0							0
NQ007	45	2	2	3	0	0	0	0	0	0	0
NQ008	43	2	2	3	0	0	0	0	0	0	0
NQ009	34	2	2	0							0
NQ0010	27	2	1	0							0
NQ0011	30	2	3	0							0
NQ0012	50	2	1	0							0
NQ0013	29	2	2	0							0
NQ0014	20	2	2	0							0
NQ0017	42	2	1	3	0	0	0	0	0	0	0
NQ0018	40	2	1	3	0	0	0	0	0	0	0
NQ0019	62	2	2	3	0	0	0	0	0	0	0
NQ0020	69	2	0	0							0
NQ0021	51	2	3	0							0
NQ0022	32	1	3	0							0
NQ0025	21	2	3	0							0
NQ0026	45	2	1	3	0	0	0	0	0	0	0
NQ0027	34	2	1	0							0
NQ0028	31	1	2	3	0	0	0	0	0	0	0
NQ0030	28	2	2	0							0
NQ0032	21	2	3	0							0
NQ0033	26	2	3	0							0
NQ0034	31	2	2	0							0
SS002	48	2	1	0							0
SS003	32	2	1	0							0
SS005	48	2	1	0							0
SS006	51	2	2	0							0
SS007	46	2	1	3	0	0	0	0	0	0	0
SS008	48	1	1	0							0
SS009	56	2	2	0							0
SS0015	31	2	2	0							0
SS0016	45	2	1	0							0
SS0017	40	1	2	0							0
SS0018	20	2	1	0							0
SS0020	53	2	1	0							0
SS0021	47	2	1	0							0
SS0024	53	1	1	0							0
SS0028	45	2	1	0							0
SS0032	31	2	1	0							0
SS0034	59	2	3	0							0
KZ001	24	2	2	0							0
KZ002	27	2	2	3	0	0	0	0	0	0	0
KZ005	38	1	1	3	0	0	0	0	0	0	0
KZ007	44	2	1	0							0
KZ009	20	1	1	0							0
KZ0011	22	1	2	0							0
KZ0012	47	2	1	0							0
KZ0013	56	2	1	3	0	0	0	0	0	0	0
KZ0014	33	2	2	0							0
KZ0015	30	2	1	0							0
KZ0016	43	2	1	0							0
KZ0017	40	2	1	0							0
KZ0018	48	2	2	3	0	0	0	0	0	0	0
KZ0021	62	2	2	0							0
KZ0023	30	2	1	3	0	0	0	0	0	0	0
KZ0026	28	1	2	0							0
KZ0028	22	2	3	3	0	0	0	0	0	0	0
KZ0029	25	2	3	0							0
KZ0033	37	2	2	3	0	0	0	0	0	0	0
KZ0034	36	2	2	0							0
KZ0035	22	1	3	0							0
BK002	44	1	2	3	0	0	0	0	0	0	0
BK003	37	2	0	0							0
BK005	31	2	0	3	0	0	0	0	0	0	0
BK006	48	2	1	3	0	0	0	0	0	0	0
BK007	30	2	2	3	0	0	0	0	0	0	0
BK009	23	2	0	0							0
BK0010	22	1	1	0							0
BK0011	30	2	1	3	0	0	0	0	0	0	0
BK0013	47	2	2	0							0
BK0014	56	2	2	3	0	0	0	0	0	0	0
BK0015	30	1	1	0							0
BK0016	32	2	1	0							0
BK0017	31	2	2	3	0	0	0	0	0	0	0
BK0019	20	2	2	3	0	0	0	0	0	0	0
BK0020	40	1	2	0							0
BK0021	42	2	1	0							0
BK0023	22	2	1	0							0
BK0024	19	2	2	0							0
BK0025	38	2	1	0							0
BK0026	23	2	1	0							0
BK0027	32	2	1	3	0	0	0	0	0	0	0
BK0028	36	2	1	3	0	0	0	0	0	0	0
BK0029	23	2	2	0							0
BK0031	35	2	3	0							0
BK0033	38	2	3	0							0
BK0034	32	2	3	0							0
BK0036	27	2	3	0							0
BK0037	36	1	2	0							0
BK0038	24	2	2	0							0
KC003	39	1	1	0							0
KC004	35	2	1	0							0
KC005	24	2	2	0							0
KC0010	23	1	2	0							0
KC0014	24	2	2	0							0
KC0015	35	1	3	0							0
KC0016	40	2	2	0							0
KC0019	22	1	2	0							0
KC0020	31	1	3	0							0
KC0021	29	2	3	0							0
KC0023	29	2	1	0							0
KC0029	37	2	2	0							0
KC0042	23	1	2	0							0
KK001	25	2	3	0							0
KK002	32	2	1	0							0
KK003	60	2	3	0							0
KK004	36	2	1	0							0
KK005	28	2	3	0							0
KK007	25	2	3	0							0
KK009	29	2	1	0							0
KK0014	38	2	1	0							0
KK0015	28	2	0	0							0
KK0016	43	2	1	0							0
KK0018	48	2	0	0							0
KK0019	34	2	2	0							0
KK0020	20	2	1	0							0
KK0021	23	2	2	0							0
KK0022	31	2	1	0							0
KK0023	38	2	0	0							0
KK0024	37	2	1	0							0
KK0025	58	2	0	0							0
KK0026	30	2	3	0							0
KK0027	40	1	1	0							0
KK0028	35	1	3	0							0
KK0030	31	2	3	0							0
KK0032	40	1	0	0							0
KK0033	38	1	2	0							0
KK0034	34	1	2	0							0
KK0035	28	2	3	0							0
KK0036	45	2	1	0							0
KWE005	28	2	1	0							0
KWE007	25	2	1	0							0
KWE009	47	2	2	0							0
KWE0011	33	2	2	3	0	0	0	0	0	0	0
KWE0012	73	1	1	0							0
KWE0014	28	2	2	0							0
KWE0016	35	1	2	3	0	0	0	0	0	0	0
KWE0018	26	1	2	0							0
KWE0022	60	2	1	0							0
KWE0023	40	1	3	0							0
KWE0024	24	2	2	3	0	0	0	0	0	0	0
KWE0025	53	1	1	0							0
KWE0026	26	2	3	0							0
KWE0029	40	2	1	0							0
KWE0030	38	2	1	0							0
KWE0031	25	1	2	0							0
KWE0032	30	1	1	0							0
KWE0033	50	2	2	0							0
LK002	46	1	2	0							0
LK006	28	2	1	0							0
LK009	34	2	2	0							0
LK0013	55	1	3	0							0
LK0015	40	2	0	0							0
LK0016	52	2	2	3	0	0	0	0	0	0	0
LK0020	28	2	3	0							0
LK0021	32	2	1	0							0
LK0023	53	2	1	0							0
LK0025	38	2	1	0							0
LK0027	40	1	3	3	0	0	0	0	0	0	0
LK0028	22	2	2	3	0	0	0	0	0	0	0
LK0030	36	2	3	0							0
LK0031	38	2	3	0							0
LK0032	50	2	2	0							0
LK0037	38	1	1	3	0	0	0	0	0	0	0
MK002	23	2	3	0							0
MK004	47	2	2	0							0
MK005	22	2	3	0							0
MK006	26	2	1	0							0
MK008	21	2	2	0							0
MK0010	37	2	2	0							0
MK0011	39	2	1	0							0
MK0012	35	2	2	0							0
MK0013	38	2	2	0							0
MK0014	32	2	2	0							0
MK0015	25	1	2	0							0
MK0016	28	2	2	0							0
MK0017	35	2	2	0							0
MK0018	42	2	1	0							0
MK0019	20	2	2	0							0
MK0020	27	2	2	0							0
MK0021	24	2	2	0							0
MK0022	25	2	2	0							0
MK0023	24	2	2	0							0
MK0024	37	2	1	0							0
MK0025	37	2	2	0							0
MK0026	43	2	2	0							0
MK0027	26	2	2	0							0
MK0028	30	2	2	3	0	0	0	0	0	0	0
MK0029	48	2	2	0							0
MK0030	48	2	2	0							0
MK0031	41	2	1	0							0
MK0032	48	2	2	3	0	0	0	0	0	0	0
MK0034	34	1	3	0							0
MK0035	20	2	1	0							0
MN001	24	1	2	0							0
MN004	38	1	3	0							0
MN005	21	2	2	3	0	0	0	0	0	0	0
MN006	20	2	3	0							0
MN007	26	1	3	0							0
MN008	23	2	2	0							0
MN009	28	2	2	0							0
MN0010	22	1	3	0							0
MN0011	40	2	1	0							0
MN0012	20	2	2	0							0
MN0014	25	2	1	0							0
MN0015	64	1	2	3	0	0	0	0	0	0	0
MN0019	41	2	1	0							0
MN0020	23	2	1	0							0
MN0021	50	2	1	0							0
MN0022	63	1	2	3	0	0	0	0	0	0	0
MN0023	32	2	2	3	0	0	0	0	0	0	0
MN0024	65	1	1	3	0	0	0	0	0	0	0
MN0025	37	2	2	0							0
MN0026	44	1	2	3	0	0	0	0	0	0	0
MN0027	30	2	1	0							0
MN0028	34	1	3	0							0
MN0029	20	2	2	0							0
MN0030	47	2	1	3	0	0	0	0	0	0	0
MN0032	28	2	3	3	0	0	0	0	0	0	0
MN0035	34	1	3	0							0
NA001	40	2	2	0							0
NA003	40	2	1	0							0
NA004	21	1	2	0							0
NA006	37	2	2	0							0
NA007	23	2	2	0							0
NA008	20	1	2	0							0
NA009	21	2	2	0							0
NA0012	35	2	0	0							0
NA0015	18	1	2	0							0
NA0017	32	2	2	0							0
NA0018	20	1	2	0							0
NA0019	26	2	2	0							0
NA0020	19	2	2	0							0
NA0021	54	2	1	0							0
NA0025	37	2	1	0							0
NA0028	35	2	1	0							0
NA0029	35	2	2	3	0	0	0	0	0	0	0
NA0030	32	2	3	0							0
NA0032	21	2	2	0							0
NA0039	56	2	2	0							0
NA0040	30	2	0	0							0
NA0042-2	68	1	2	0							0
NB001	45	2	0	3	0	0	0	0	0	0	0
NB003	25	2	1	0							0
NB006	30	2	1	0							0
NB009	37	1	2	0							0
NB0010	73	1	1	0							0
NB0016	44	1	1	0							0
NB0018	45	2	0	0							0
NB0019	50	2	1	3	0	0	0	0	0	0	0
NB0020	19	2	2	0							0
NB0021	40	2	2	0							0
NB0023	47	2	1	3	0	0	0	0	0	0	0
NB0024	57	2	2	3	0	0	0	0	0	0	0
NB0025	51	2	2	0							0
NB0028	30	2	2	3	0	0	0	0	0	0	0
NB0029	20	2	1	0							0
NB0030	40	1	2	0							0
NY002	53	1	2	0							0
NY005	60	2	2	0							0
NY006	22	1	1	0							0
NY007	38	2	2	0							0
NY0010	38	2	1	0							0
NY0011	43	2	3	3	0	0	0	0	0	0	0
NY0012	56	2	1	0							0
NY0013	34	2	1	3	0	0	0	0	0	0	0
NY0014	38	2	0	0							0
NY0015	45	2	3	3	0	0	0	0	0	0	0
NY0020	28	2	2	0							0
NY0022	39	2	0	0							0
NY0023	25	2	2	0							0
NY0025	20	2	1	0							0
NY0027	36	2	1	0							0
NY0031	28	2	1	3	0	0	0	0	0	0	0
PW001	26	2	2	0							0
PW002	42	2	1	3	0	0	0	0	0	0	0
PW003	27	1	3	0							0
PW006	58	1	2	3	0	0	0	0	0	0	0
PW007	55	1	1	3	0	0	0	0	0	0	0
PW008	28	2	2	0							0
PW0012	32	2	2	0							0
PW0013	26	1	3	0							0
PW0014	25	1	2	0							0
PW0015	40	1	1	3	0	0	0	0	0	0	0
PW0019	30	2	0	0							0
PW0023	45	2	2	3	0	0	0	0	0	0	0
PW0025	21	2	2	0							0
PW0026	66	2	1	0							0
PW0027	30	1	2	0							0
PW0029	28	2	1	0							0
PW0031	24	2	3	3	0	0	0	0	0	0	0
PW0034	32	2	1	3	0	0	0	0	0	0	0
SK001	39	2	1	0							0
SK002	48	2	1	0							0
SK003	30	2	2	0							0
SK004	40	2	1	0							0
SK005	45	1	1	0							0
SK006	48	2	1	0							0
SK008	27	2	2	0							0
SK009	40	2	1	0							0
SK0010	32	2	1	0							0
SK0011	68	1	1	0							0
SK0013	53	1	1	0							0
SK0016	22	2	2	0							0
SK0017	31	2	1	0							0
SK0021	46	1	1	0							0
SK0022	19	2	2	0							0
SK0023	36	1	1	0							0
SK0027	26	2	1	0							0
SK0028	46	2	1	0							0
SK0030	70	2	1	0							0
SK0031	35	2	2	0							0
SK0033	54	2	1	0							0
SK0034	18	2	2	0							0
SK0035	20	2	2	0							0

[truncated: 1 more sheets: Sheet10]
